# Supplementary material for: Differential Association of the Conserved SUMO Ligase Zip3 with Meiotic Double-Strand Break Sites Reveals Regional Variations in the Outcome of Meiotic Recombination
Source: PLoS Genet. 2013 Apr 4;9(4):e1003416. doi: 10.1371/journal.pgen.1003416 (PMC3616913; doi:10.1371/journal.pgen.1003416)
Supplement: Table S2 — Genetic distances at High- and Low-Zip3 DSB sites. (XLSX) [file pgen.1003416.s016.xlsx]

## Sheet: Feuil1
genotype	interval	EST3-FAA3	ATG2-LAP3	COG7-LEU1	ISF1-ADH3
ZIP3	P:NPD:T	177:0:33	249:0:15	221:0:5	198:0:7
	cM	7.86±1.26	2.84±0.71	1.11±0.49	1.71±0.63
ZIP3-Flag	P:NPD:T	336:0:47
	cM	6.14±0.84
zip3-4AQ-Flag	P:NPD:T	330:0:34
	cM	4.67±0.76
genotype	interval	PES4	ARG3
set1∆	P:NPD:T	140:1:63	194:0:19
	cM	16.9±2.1	4.5±1.0
