# Supplementary material for: Differential Association of the Conserved SUMO Ligase Zip3 with Meiotic Double-Strand Break Sites Reveals Regional Variations in the Outcome of Meiotic Recombination
Source: PLoS Genet. 2013 Apr 4;9(4):e1003416. doi: 10.1371/journal.pgen.1003416 (PMC3616913; doi:10.1371/journal.pgen.1003416)
Supplement: Table S3 — Processed ChIP-chip data for Zip3-Flag in wild-type (ORD9670), spo11Δ (ORD9684) or set1Δ (VBD1005) strains and for untagged control (ORD7339). Average decile-normalized ratios calculated from two independent experiments for each condition are included, as well as denoised ratios after smoothing with a 2 kb window. The RefNumber column shows the reference provided by the manufacturer (Agilent) to allow easy alignment with characteristic features or other data using the same microarray platform. The raw and processed data have been deposited in the Genome Omnibus Database (GSE40563). (TXT) [file pgen.1003416.s017.txt]

chromosome	Position	Zip3_Flag_3hr	Zip3_Flag_3hr_smooth	Zip3_Flag_4hr	Zip3_Flag_4hr_smooth	Zip3_Flag_5hr	Zip3_Flag_5hr_smooth	antiFlag_notag	antiFlag_notag_smooth	spo11_Zip3_Flag_3hr	spo11_Zip3_Flag_3hr_smooth	set1_Zip3_Flag_6hr	set1_Zip3_Flag_6hr_smooth	set1_Zip3_Flag_7hr	set1_Zip3_Flag_7hr_smooth	AgilentRef
NA	NA	NA	NA	NA	NA	NA	NA	NA	NA	NA	NA	NA	NA	NA	NA	1
NA	NA	NA	NA	NA	NA	NA	NA	NA	NA	NA	NA	NA	NA	NA	NA	2
NA	NA	NA	NA	NA	NA	NA	NA	NA	NA	NA	NA	NA	NA	NA	NA	3
NA	NA	NA	NA	NA	NA	NA	NA	NA	NA	NA	NA	NA	NA	NA	NA	4
NA	NA	NA	NA	NA	NA	NA	NA	NA	NA	NA	NA	NA	NA	NA	NA	5
NA	NA	NA	NA	NA	NA	NA	NA	NA	NA	NA	NA	NA	NA	NA	NA	6
NA	NA	NA	NA	NA	NA	NA	NA	NA	NA	NA	NA	NA	NA	NA	NA	7
NA	NA	NA	NA	NA	NA	NA	NA	NA	NA	NA	NA	NA	NA	NA	NA	8
NA	NA	NA	NA	NA	NA	NA	NA	NA	NA	NA	NA	NA	NA	NA	NA	9
NA	NA	NA	NA	NA	NA	NA	NA	NA	NA	NA	NA	NA	NA	NA	NA	10
NA	NA	NA	NA	NA	NA	NA	NA	NA	NA	NA	NA	NA	NA	NA	NA	11
12	95130	1.646268029	1.725502181	4.701196743	4.607204654	3.551475695	3.51162686	2.451834353	2.340622637	1.919618903	1.768898788	8.351549082	8.199508356	4.057667491	4.738032647	12
12	448793.5	2.741676926	2.760854325	3.120165797	3.176671069	2.333235013	2.563017415	2.593113657	2.001909847	2.979593548	2.908314365	4.883025256	3.373449006	2.778623907	2.400303836	13
6	107977.5	2.195713556	1.832801994	3.272393622	3.450310546	2.504951465	2.405062478	2.207097299	1.628963085	1.84049298	1.6912829	12.38810146	10.7282592	10.40648809	7.964531395	14
5	191553	1.667504877	1.562041003	2.645986247	2.453931718	3.190197237	1.925576369	1.569062919	1.359182962	1.42051262	1.373015759	3.448006587	2.600257078	2.660605881	1.869147457	15
11	390180.5	2.245860806	2.325246991	2.651914312	3.03749641	1.780145181	1.672886469	1.794515184	1.540028293	1.772567378	1.594799688	2.832505403	3.245385258	2.855279663	3.466696304	16
15	345936.5	1.647149451	1.372927177	1.285541241	1.477141802	1.043618589	1.306791361	1.255734676	1.525103272	1.75842715	1.803134548	1.862266513	1.90603676	1.320096121	1.685025216	17
5	267629.5	1.626376573	1.550349401	2.848934402	3.135910779	1.988708626	2.500250761	2.198543616	1.702459576	1.344085315	1.466797253	6.235363316	7.222177434	3.887567821	4.811447135	18
7	626598	2.744363556	2.421237683	5.794058012	6.797691076	4.057882462	4.057927795	2.129117826	1.771746724	2.255581759	2.053166039	20.99035305	16.27809032	13.63295312	14.90166026	19
12	697547.5	2.03503001	1.777376978	1.704907738	1.749436304	2.52136587	1.602841444	2.09450702	2.126169169	1.760622239	1.689315927	1.946122569	2.454270537	1.608933355	2.025426916	20
5	120599.5	1.399881704	1.582562124	1.770208793	1.475116767	1.92702058	1.576868477	1.808524005	1.444950396	1.47778845	1.437572384	1.899986301	1.433078015	1.099664442	1.306098169	21
2	507287.5	1.002964404	1.105413306	1.088104265	0.902346639	2.05692967	1.373242836	2.239180205	1.962908995	1.412700329	1.384457544	1.315414952	1.363610726	0.97796249	0.95219459	22
7	1043912.5	1.258177167	1.196845304	1.360703226	1.277674274	1.515514728	1.431245596	1.740381096	1.756285567	1.705924947	1.987411164	1.719028869	1.559329415	1.482502522	1.310999702	23
16	785503.5	9.536621559	8.428196611	42.48691966	32.51770999	19.90686045	15.13909599	3.638533482	2.312173073	3.189728684	2.666774379	52.87769003	35.80090086	37.78535161	26.26277162	24
13	34430.5	1.242550756	1.088670112	2.152013943	1.403523948	3.033636819	1.574762419	1.711648053	1.880307424	1.210942553	1.148426926	3.677861505	2.403467369	2.686713069	2.090677354	25
10	702669.5	1.191900242	1.383839969	1.858871939	2.58358249	1.604431746	2.214278871	2.123422474	1.608841401	1.660914238	1.430726344	4.118425482	4.466773552	1.606171353	2.510622099	26
14	200871.5	1.200381145	1.500310972	2.700144737	2.868669764	2.337758244	2.286647236	2.199288793	1.388973874	1.541661689	1.447015691	5.948614511	5.142045512	4.328392853	4.169743776	27
15	996018	1.270753566	1.193752992	1.428498152	1.296522487	1.392024183	1.262738613	3.935642517	2.911197403	1.60757485	1.590406158	1.636153505	1.615778623	1.606521166	1.357168848	28
11	243873.5	1.319064375	1.22750493	1.415113941	1.832381962	1.897936995	2.425539973	1.792469499	1.579030399	1.632875265	1.347512888	4.0596188	5.154300899	2.343918239	3.432202144	29
15	269028	2.531071978	3.018079941	4.542931169	6.958007152	3.120445908	3.7869745	1.656784868	1.941943149	1.369404305	2.045088225	16.88356803	35.5751336	11.76072958	26.57357656	30
7	69896.5	1.064488107	1.063223581	1.579811022	1.404708184	1.736346223	1.446535909	1.754546426	1.752982798	1.221738198	1.208358879	2.726388167	1.809564741	2.388562603	1.690163192	31
11	322042.5	1.800707688	1.526053141	3.12304402	2.510344439	1.754272161	2.017502243	0.925818194	1.533467402	1.440016515	1.420392949	10.4672527	7.392653208	5.962266662	4.260156225	32
10	120565	0.924935856	1.097205704	1.723172581	2.04697152	1.095982807	1.830971955	1.476288222	1.590890147	1.418971816	1.459550173	3.343681343	4.105943783	3.106900149	3.368828022	33
13	400037.5	2.174369536	1.687119577	2.54556195	2.043388221	1.666804827	2.00347251	1.383198243	1.626733232	1.170148532	1.319618221	5.42871011	4.177470809	2.502074142	2.142711886	34
16	458678.5	2.064235749	1.681787874	2.499611067	2.273531699	2.480476902	1.68017845	1.630363896	1.893123702	1.579231553	1.59843622	3.997275089	2.889971554	2.845759846	2.208788166	35
5	245917.5	1.505299971	1.590278792	1.78788033	1.669442282	1.756386893	1.517917158	2.539834322	1.839238252	1.050279755	1.460913748	2.083808215	2.255360188	2.106632504	2.12120207	36
2	189734.5	1.365511029	1.590052004	1.240831236	1.091188474	1.140391886	1.304594691	1.813228013	1.824603084	1.715356738	1.79703973	3.048476155	2.809287624	2.180265166	2.069306776	37
15	73568.5	1.053372865	0.91897527	1.12045011	0.861349577	1.153044863	1.192153898	2.137498298	1.915920615	1.360703994	1.443290714	1.481261141	1.147230376	1.036305056	1.076725529	38
14	469286.5	2.123054723	1.750883035	3.853098812	3.298799866	2.110417774	2.330894033	1.816850767	1.766134329	1.887240105	1.692373881	2.380371306	2.948603021	2.070485007	2.575596636	39
8	383096.5	0.95484422	1.172625794	1.317947636	1.866785459	1.802675666	1.698960456	1.517977703	1.507945205	1.760344713	1.543846741	1.616550365	2.60656572	1.457425581	1.951754323	40
3	63827.5	3.863984854	3.616729594	6.735863259	6.588006434	3.138636857	3.360375783	1.546284297	1.690074734	2.031345413	2.260975616	5.464780848	5.605447156	5.113196388	4.894076017	41
7	847262.5	2.053452696	2.278409024	3.813871949	3.89182027	2.4471031	2.949912287	1.991714231	1.694595025	1.391286695	1.409570969	8.933013876	13.38365139	7.442874743	8.158944228	42
14	188879	0.895843326	1.39201356	2.445884074	3.37867903	2.078959602	2.354095333	1.255992806	1.288176693	0.860073695	1.060862762	1.663907928	2.662234032	1.786707045	2.355224635	43
11	168876.5	1.267620231	1.139969743	2.42933384	1.935991789	3.335042894	2.165625893	2.892616425	1.669435341	1.956173221	1.438034842	2.923076115	2.368401432	2.120123671	1.983456444	44
12	649843.5	1.091924257	1.278310674	0.889061952	1.020524079	1.009770059	1.070673352	1.72583054	1.675362402	1.278231631	1.506980255	1.195056542	2.231107315	1.118227375	1.489442024	45
13	112558.5	2.586982306	1.972021704	5.509536089	4.777736562	3.668167966	2.673320546	2.090710302	1.935100436	1.681689888	1.523031555	6.987594059	6.600281116	4.562067739	4.422547952	46
10	640846.5	1.735038547	2.298458764	5.630033908	7.224031412	3.969896939	4.368118919	1.194821805	1.308930363	1.109767723	1.361021021	17.21946472	17.70920349	8.946851518	11.03856104	47
14	687590	1.434739358	1.37192478	5.277467044	4.021441457	4.391906984	3.368053151	1.478167758	1.753880632	1.254562046	1.184314093	9.467716888	6.071471764	4.762067629	3.718200965	48
8	263010.5	1.255697912	1.249206986	1.923028015	1.948047132	1.766926613	1.721138288	2.015420544	2.00071645	1.444121714	1.436599397	6.103864414	7.083759801	4.623806919	5.119103186	49
4	48752.5	1.519560258	1.44608486	3.470084838	3.866009555	3.094635142	2.676974088	1.69577176	1.536191151	1.577986992	1.681982804	28.25645991	36.19580064	13.91148209	17.41702658	50
16	573818	1.241642653	1.496813807	1.189618013	1.551717699	1.982950192	1.722638441	2.032375316	1.862510713	1.631251806	1.946125857	1.205550194	1.546051212	1.738716559	1.95139513	51
13	231736.5	1.562979561	1.606108342	3.331933928	3.31021683	2.632894443	2.450421838	2.2570168	1.816565482	1.248406983	1.487917444	5.644956438	6.062454643	5.748099877	5.881238849	52
7	732677.5	3.018368895	3.682735739	9.060772354	12.04186949	5.297356019	5.634026742	1.358310931	1.72031646	1.238692231	1.550221328	30.17007244	49.87368455	24.49228681	30.13528538	53
16	138204.5	1.334859391	1.386000438	4.953804386	4.759071081	4.25395957	3.280980769	2.534449556	1.854565016	1.916260672	1.580860039	18.45324867	16.94094817	13.29110964	12.35526027	54
14	527254.5	1.155285867	1.188279573	1.10222791	1.249179891	1.136169411	1.354652394	1.921401225	1.613734924	1.047487068	1.160738137	1.124028982	1.359450366	1.494493015	1.371543732	55
4	867031	0.980406795	1.443947788	1.795404431	2.168139238	1.575358492	1.34150718	0.794446575	1.465583525	0.753022023	1.137368722	2.611447558	3.002469504	4.000941985	4.089762305	56
14	116902.5	2.359681283	1.50362619	8.077404809	6.443575746	6.21826268	4.739560689	1.45651068	1.342760413	2.087807598	1.396512283	33.22813716	29.72966783	21.45020117	18.48151381	57
14	740977.5	1.472101078	1.470643154	2.798146968	3.19637554	2.398793952	2.752712286	1.741450303	1.865617871	1.785547478	1.923830784	6.390735046	8.07252878	2.445896467	4.267083558	58
8	458003	1.125575576	1.39984987	1.386234919	1.692833373	1.204466774	1.601879234	1.784130333	1.578709732	1.316058082	1.434988506	2.007264651	3.177288265	2.087630584	2.702295217	59
10	179950.5	2.651828551	1.881254035	5.088503662	3.778884495	3.672281332	2.757510508	2.130922921	1.821293525	1.265023004	1.239254014	8.760600928	7.334946143	7.68896569	5.804716344	60
6	78362	2.39845086	2.541864641	4.231521787	4.632150971	2.466859676	2.863523777	1.021201003	1.512484406	1.772235762	1.668663604	4.96488743	6.511550314	3.432306042	4.670090552	61
13	312003.5	1.65145313	1.396308021	1.381663355	1.398187784	1.230453839	1.260679476	1.247838398	1.542367333	1.747162062	1.611788557	3.186351595	4.002053454	2.645068231	2.753124914	62
15	881366	0.935637199	1.094465905	1.532213104	2.145829112	1.454506659	1.800390463	1.395508634	1.446388799	0.930817072	1.455917519	1.390580511	2.001800642	1.728847767	1.998809273	63
11	449856.5	1.472059707	1.537657673	1.504629266	1.400280388	1.966870463	1.672412177	1.717253945	2.011815506	2.777258378	2.557542963	1.026067602	1.368944379	1.584248392	1.670558886	64
12	523541.5	1.902741698	1.527868405	1.915201824	1.88367769	1.900032377	1.938206036	2.120641191	1.533297279	1.252375905	1.400500198	2.304165533	2.167170861	1.94418868	1.837341867	65
12	576811.5	2.029707163	1.730185275	3.796842891	2.938094385	3.341300398	2.148945491	1.534818821	1.841523822	2.16396256	1.799087411	5.886238968	5.375174975	4.912411182	3.661171469	66
15	1068833.5	1.007037721	1.060098447	1.015637944	1.246781952	1.454104438	1.531968735	1.765111555	1.951783117	1.150841845	1.550935238	0.890445968	1.356878995	0.760837101	0.954320488	67
13	504198.5	2.375112544	2.041106861	3.623991035	4.127114436	1.985664362	2.570460092	1.909275237	1.943739008	2.1269546	1.646083085	3.091438284	8.72891493	3.068703649	6.132292365	68
7	475844	2.685876694	2.967501972	2.359591608	2.629806057	2.042881131	1.96746084	1.810839913	2.436900735	2.222245263	2.912295265	5.38364162	5.779932601	5.874357963	5.048584276	69
14	92078.5	1.383983932	1.416002709	4.022956158	2.801147185	3.998950743	2.545951466	1.656048334	1.665065594	1.45206799	1.498174411	2.883681996	2.423536036	2.749328715	2.004097083	70
8	385833.5	1.400102815	1.198015088	1.760671629	1.796211301	1.425471122	1.662186067	1.905187621	1.808808478	1.578570604	1.683527663	3.692906446	5.076318546	3.638568616	3.954548751	71
5	21439.5	1.483045342	1.702181063	1.396077041	1.573901429	1.655094055	1.451320062	2.076088196	1.927664423	2.112495999	2.631798823	1.544282286	1.605408948	2.029746764	1.700112483	72
11	343297.5	1.52106132	1.629350844	1.696434668	1.774100351	1.864937315	1.715678374	1.457296212	1.580843171	1.677528834	1.491999637	1.39437053	2.208458644	2.117385206	2.551936181	73
15	943695.5	1.662633614	1.203628371	15.1626616	10.06954648	9.677669886	5.826215994	1.565595666	1.721430549	0.928210703	1.364954858	16.17480292	11.40863349	13.27433261	8.718906737	74
NA	NA	NA	NA	NA	NA	NA	NA	NA	NA	NA	NA	NA	NA	NA	NA	75
NA	NA	NA	NA	NA	NA	NA	NA	NA	NA	NA	NA	NA	NA	NA	NA	76
NA	NA	NA	NA	NA	NA	NA	NA	NA	NA	NA	NA	NA	NA	NA	NA	77
NA	NA	NA	NA	NA	NA	NA	NA	NA	NA	NA	NA	NA	NA	NA	NA	78
NA	NA	NA	NA	NA	NA	NA	NA	NA	NA	NA	NA	NA	NA	NA	NA	79
NA	NA	NA	NA	NA	NA	NA	NA	NA	NA	NA	NA	NA	NA	NA	NA	80
NA	NA	NA	NA	NA	NA	NA	NA	NA	NA	NA	NA	NA	NA	NA	NA	81
NA	NA	NA	NA	NA	NA	NA	NA	NA	NA	NA	NA	NA	NA	NA	NA	82
NA	NA	NA	NA	NA	NA	NA	NA	NA	NA	NA	NA	NA	NA	NA	NA	83
NA	NA	NA	NA	NA	NA	NA	NA	NA	NA	NA	NA	NA	NA	NA	NA	84
NA	NA	NA	NA	NA	NA	NA	NA	NA	NA	NA	NA	NA	NA	NA	NA	85
NA	NA	NA	NA	NA	NA	NA	NA	NA	NA	NA	NA	NA	NA	NA	NA	86
NA	NA	NA	NA	NA	NA	NA	NA	NA	NA	NA	NA	NA	NA	NA	NA	87
NA	NA	NA	NA	NA	NA	NA	NA	NA	NA	NA	NA	NA	NA	NA	NA	88
NA	NA	NA	NA	NA	NA	NA	NA	NA	NA	NA	NA	NA	NA	NA	NA	89
NA	NA	NA	NA	NA	NA	NA	NA	NA	NA	NA	NA	NA	NA	NA	NA	90
NA	NA	NA	NA	NA	NA	NA	NA	NA	NA	NA	NA	NA	NA	NA	NA	91
NA	NA	NA	NA	NA	NA	NA	NA	NA	NA	NA	NA	NA	NA	NA	NA	92
NA	NA	NA	NA	NA	NA	NA	NA	NA	NA	NA	NA	NA	NA	NA	NA	93
NA	NA	NA	NA	NA	NA	NA	NA	NA	NA	NA	NA	NA	NA	NA	NA	94
NA	NA	NA	NA	NA	NA	NA	NA	NA	NA	NA	NA	NA	NA	NA	NA	95
8	379973.5	1.279864869	1.311643905	3.321947836	2.452125839	2.473394179	1.896049962	1.923655827	1.358839737	1.497764728	1.422616489	31.30817134	15.93339345	15.79877737	9.437757019	96
12	349732.5	1.806995245	1.559190627	1.577539545	1.611217695	1.807939082	1.601302468	1.673461136	1.537531832	2.071916376	1.720551869	1.702639485	1.535347611	1.0977768	1.398115318	97
7	611878.5	4.114935242	5.082765828	13.03066132	13.46047707	8.548935932	7.566970228	3.215483287	2.440924703	2.296075683	2.268367748	92.605689	66.99185384	42.4647774	34.03398401	98
5	74815	1.435169077	1.631051416	2.339963061	2.736670479	1.806492743	1.912523022	2.251238477	1.76511497	1.377823486	1.558641231	3.877183879	4.779510971	2.489811359	3.178891	99
13	497760.5	1.394102329	1.488905839	2.452167401	2.280179406	1.622085729	1.861762847	2.00777117	1.775837078	1.612328621	1.344447832	3.101605356	2.172950325	2.309673712	2.332786963	100
2	324954	2.250026814	2.263462171	4.564509413	6.039718815	2.765206751	3.486757863	2.237397986	1.805833281	2.225735444	2.014205713	5.210925841	7.125924257	3.11985544	5.23301346	101
8	362778.5	1.777635157	1.820385134	4.28356143	4.283816832	2.631324736	2.827142189	1.823604034	1.881646814	2.043752058	1.865562389	15.05635614	15.02540073	6.130704552	7.544907138	102
14	417988.5	2.023733413	1.724464063	2.988649608	2.92570701	2.519073394	2.13508188	2.09796772	1.516417825	1.44426924	1.473106535	9.355706423	7.361774541	6.093108564	6.485067325	103
15	382159.5	1.224130914	1.316927888	0.862022033	1.133823498	1.076136988	1.209559658	3.326725663	1.824202436	1.488930234	2.063437639	1.42145329	1.376249624	1.260143424	1.332154	104
15	532823.5	2.228805181	1.954804762	1.74287066	2.408240536	1.607841337	1.743810412	2.681900096	1.783588286	1.872376015	1.587993557	3.009742483	4.402866262	2.805542897	4.980066964	105
2	670327.5	1.3715579	1.489621596	2.432259948	1.943427572	2.138437502	1.918397015	2.072968742	1.715452456	1.60587462	1.473506243	3.217819885	2.064660683	2.698038916	1.941582894	106
5	109506.5	1.147960624	1.207717571	1.193098277	1.550485506	1.292206483	1.901495634	1.954624952	1.843818619	1.521718768	1.481041003	2.060424359	2.767124068	1.070132218	1.883335826	107
12	1022806	1.467662873	1.34337839	2.563994279	2.651859484	2.415375804	2.472602629	2.026205862	1.942586318	1.438520958	1.629122117	3.988716012	4.248582543	2.441665426	2.960556982	108
15	244562.5	2.207327167	2.218278538	2.858988117	3.291027307	2.887247287	2.559062294	2.322441288	1.97973129	1.788924024	1.610970412	18.90249838	20.20140542	8.530822034	11.09559496	109
4	107973.5	1.101773407	1.017903072	1.798952028	2.338451321	2.169148323	2.542045806	1.998334999	1.68280317	1.297107491	1.17328611	2.819780165	2.635213878	1.858143619	2.007957617	110
10	699471.5	1.525556779	1.41102304	1.948062293	2.495756997	1.768001845	2.072807119	1.617158317	1.613484026	1.058051215	1.289948832	2.087567074	2.884175817	1.461890837	2.280696644	111
3	64953	5.329263572	4.332299886	8.075958057	6.893109226	4.107610241	3.400628194	2.831583996	1.781718069	3.988568839	2.820243187	8.202419691	6.560744149	5.126056989	5.506709065	112
5	355920.5	1.47110632	1.453237434	1.480237641	1.59216435	1.107488054	1.316254975	1.867066134	1.90322617	1.260451134	1.531714022	4.14857237	3.351933965	2.306462573	2.253136116	113
5	155418	2.454879261	2.455495362	1.535698158	1.800523693	1.347676501	1.740417446	2.118447053	1.824204657	3.651120653	3.568516174	2.155306446	2.074276094	1.567647794	1.907291881	114
NA	NA	NA	NA	NA	NA	NA	NA	NA	NA	NA	NA	NA	NA	NA	NA	115
9	101845	1.281091631	1.228658603	2.129992327	2.76130504	2.332354844	2.600760091	2.147472037	1.701551677	1.470700607	1.451191216	2.697339203	3.501340409	1.565885562	2.12044838	116
3	188863.5	1.989241674	2.196602998	2.398133373	2.347335155	2.668026195	2.447803276	3.219003582	2.278515419	1.639851202	1.549566488	3.550076149	3.746316735	3.175096564	3.204435575	117
15	128613	2.223899995	1.429750332	5.620431936	4.461505826	5.450864137	3.915885352	1.631139309	2.003129231	1.427015363	1.30506219	24.50663532	17.87051949	15.16160809	14.22768087	118
7	34133	1.363428681	1.212297531	0.857535233	1.222639475	0.978470182	1.29493889	2.191610067	1.759616921	1.299170848	1.475170446	1.31526894	1.63848805	1.053379801	1.301161813	119
3	105036.5	2.200521775	2.344179777	5.762316981	5.79055745	3.393094081	3.15138753	1.06966239	1.144580727	1.859635571	1.853329313	2.864994729	2.314042547	2.04272254	2.50663432	120
5	422210.5	1.828461216	2.015723897	4.062087318	4.807628981	3.739074207	3.43136699	1.165325439	1.649995812	1.969959719	1.848879601	6.440980113	8.568399089	4.781029771	5.622441517	121
4	1391213.5	0.801464828	1.019774677	0.946439676	1.175716608	1.21850381	1.198922555	2.020740733	1.958698922	1.088743805	1.230608324	1.069285469	1.354190792	1.227320767	1.529932816	122
15	524363.5	1.444223965	1.509312679	1.545327138	1.956358949	1.277740952	2.02998722	1.735743537	1.61331192	1.245332507	1.539435756	3.181013445	4.201823286	2.286509733	3.47920174	123
12	536221.5	1.619400514	1.656911218	1.584181868	2.253771112	1.645665894	2.174469018	1.086077965	1.601235274	1.174913936	1.525601093	1.38186301	2.068020302	1.375358749	1.84850022	124
14	328094	1.51673435	1.266530186	1.105031238	1.174540059	1.032249855	1.145024641	2.068697106	1.685346442	1.276737941	1.352351666	1.258315436	1.506304255	1.412154264	1.466229019	125
NA	NA	NA	NA	NA	NA	NA	NA	NA	NA	NA	NA	NA	NA	NA	NA	126
15	870280.5	1.258226786	1.217022618	1.411418279	1.381077273	1.353333403	1.418226471	1.336265928	1.6941313	1.226831212	1.289218625	2.329581468	2.072863807	2.333031693	1.934632187	127
15	1074695	1.803750786	1.278678827	2.375348413	1.307973479	2.169198269	1.311694136	3.308117512	2.534692082	2.148947202	1.772819719	1.729656535	1.693965796	1.662079163	1.327246711	128
13	854301.5	1.637812921	1.989770471	4.100369482	4.122246644	2.571406359	2.661508438	1.702751742	1.77295066	1.577925466	1.859758745	12.83752373	18.275417	8.521652004	10.02001391	129
3	308540	1.42536607	1.412202329	1.484087471	1.523293774	1.507043302	1.505018822	2.141630785	2.127404034	2.192116703	1.869279325	2.467452826	2.311573165	2.121580597	1.918017616	130
4	181529.5	1.754301744	1.356294411	2.730043575	1.635155437	1.305217748	1.557567117	1.857333719	2.116576395	1.979494823	1.729643512	2.115685313	2.190829826	2.823716738	2.282049591	131
9	83777.5	1.05939967	1.225993436	2.664434061	3.529263752	1.943085136	2.450676743	1.69025166	1.466106897	1.248974945	1.237886912	2.783210741	4.161836043	1.747579195	2.621648242	132
2	747259.5	1.693854387	1.674956563	3.101823099	3.278852642	2.471042127	2.477694315	1.990748111	1.583299487	1.972522127	1.680485366	4.440467999	5.295844803	3.339336105	3.893102832	133
15	21617	1.266738379	1.324101964	1.340099124	1.372284691	0.996838329	1.368668193	1.227929608	1.588810047	2.212271338	2.059022619	3.401066864	2.351410116	2.327225216	1.828340924	134
15	483410.5	3.658111557	2.948051548	7.339206088	6.417703142	2.821106692	3.152339262	2.47260296	2.032123134	2.473035661	1.931891967	14.42069775	24.97006305	9.557148747	17.38548297	135
2	37426	2.177012644	2.702281319	1.452159658	1.956463467	1.452626996	2.028322768	2.102855781	1.826980828	1.605365257	2.121348419	1.413552211	1.711359347	1.217667496	1.704408907	136
16	727868	1.458097249	1.301364413	1.704232001	1.702479338	1.39677293	1.457749177	1.979389664	1.61019698	1.437929234	1.192587806	2.14016895	2.449176827	2.10470428	2.641643954	137
12	863062	1.940209869	1.680150805	3.162734373	3.903023306	2.13577961	2.214871327	1.646453393	1.631830273	1.51617555	1.662494213	4.177276959	6.607150234	4.22946239	5.697462126	138
12	878908	1.293502523	1.442149066	2.448698386	3.025325898	1.742720961	2.04921281	1.656285125	1.604669015	1.169606901	1.282957617	4.981463712	5.316771512	4.106970836	4.158093059	139
2	365952.5	1.902490469	1.605748329	2.204227553	1.806580573	2.53631361	1.458474349	2.023942142	1.79326594	1.804771167	1.596460456	1.725875637	1.418000144	1.970048653	1.588482032	140
15	937963.5	1.812542684	1.729435968	3.376383224	3.83508897	1.609556102	1.724263217	1.391126322	1.839312761	1.372853549	1.693553611	1.764120764	2.375312496	2.645089293	3.088089903	141
NA	NA	NA	NA	NA	NA	NA	NA	NA	NA	NA	NA	NA	NA	NA	NA	142
14	702011	1.320223588	1.345843201	7.128381936	5.031172305	4.912462301	3.061188555	1.296375628	1.61643876	1.066746194	1.190388575	5.675741764	4.505255584	6.244553784	4.314352593	143
8	260676	1.556309093	1.65389611	2.437259091	2.520773347	1.73267182	1.946803628	1.887935478	2.0184505	1.3562106	1.605484783	4.157548215	5.631899977	2.636044051	3.354252149	144
10	392486.5	3.672726583	4.202657383	10.91581928	13.13968004	8.721606439	8.034167594	2.041338415	1.757842751	1.364416458	1.348171302	31.44494296	30.37233439	19.94312027	21.45445948	145
8	120612	4.551474135	4.584175666	6.765472474	7.200276706	3.171918275	3.889751467	2.37739557	2.30458887	3.223335428	2.859630212	10.97306287	19.31512096	12.31348275	15.46801713	146
16	400110.5	1.329495139	1.483274903	1.091915659	1.151423752	1.021052854	1.301018267	2.765522086	2.615514602	1.363181274	1.706003856	0.945996388	1.18944396	0.926705163	1.120401808	147
4	1423895.5	1.8524985	1.707275024	4.550664201	4.357429097	2.591940984	2.8594163	1.425762114	1.851538031	1.954576642	1.939315	3.648370451	4.550060491	3.630351294	3.769798152	148
7	721589.5	1.239303748	1.526278145	1.250468871	1.246228395	2.312115811	1.511440857	2.047180073	2.008553489	1.513928979	1.281639032	1.083058626	1.12224143	1.310677458	1.280869562	149
12	896113	2.279622548	1.703588994	3.188418595	2.976597506	1.724046722	2.103716956	2.275778282	1.83375356	1.924438333	1.674139673	2.765137242	3.39836113	2.998378298	2.949468686	150
NA	NA	NA	NA	NA	NA	NA	NA	NA	NA	NA	NA	NA	NA	NA	NA	151
10	459622.5	1.605625796	1.753464509	2.746551542	2.808475803	2.228416689	2.161849279	1.953973027	1.596780622	1.871373047	1.700546527	4.466407927	5.691672859	3.77744915	4.154013284	152
16	76606.5	1.450912458	1.558636117	2.739915584	3.036547062	2.013093007	2.08108524	1.622693529	1.799522237	1.700000696	1.66184475	3.09664288	4.503965176	3.101416581	3.50737333	153
12	239251.5	1.875295662	1.552927917	2.859459629	1.988435207	2.603527676	1.811668369	1.819200059	1.949824631	1.533154161	1.458200847	5.659065951	4.510357047	4.255615524	2.831376451	154
13	714313.5	2.228408385	2.013290516	4.055647034	4.726343184	1.854187468	2.30469176	1.364912376	1.589726912	1.697593552	1.845759699	7.1400553	10.85812554	5.427488784	7.350470617	155
12	846161.5	3.092383498	2.140611623	4.31763157	3.712045603	2.279224116	2.29105129	1.412347196	1.458463729	1.950058792	1.549706545	3.921090723	3.554995494	3.218427728	3.196166577	156
4	210347.5	1.17397617	1.156132058	1.168522412	1.313574004	0.987582929	1.455094268	1.328512923	1.43237521	2.088064775	1.51745184	2.500216817	3.386517288	1.648767515	2.035372449	157
NA	NA	NA	NA	NA	NA	NA	NA	NA	NA	NA	NA	NA	NA	NA	NA	158
15	750895.5	2.12003456	2.332277496	3.83062339	4.315962603	1.947778176	1.793222958	2.291286506	2.334828677	1.154237752	1.530499293	3.049326974	4.253949028	3.246412681	4.779295079	159
5	221762.5	1.682647277	1.567071624	3.256495491	3.112386188	1.954628211	2.097037448	1.50939273	1.56426941	1.470122413	1.617877762	6.716196077	8.75336898	6.062784006	7.022971779	160
NA	NA	NA	NA	NA	NA	NA	NA	NA	NA	NA	NA	NA	NA	NA	NA	161
NA	NA	NA	NA	NA	NA	NA	NA	NA	NA	NA	NA	NA	NA	NA	NA	162
NA	NA	NA	NA	NA	NA	NA	NA	NA	NA	NA	NA	NA	NA	NA	NA	163
NA	NA	NA	NA	NA	NA	NA	NA	NA	NA	NA	NA	NA	NA	NA	NA	164
NA	NA	NA	NA	NA	NA	NA	NA	NA	NA	NA	NA	NA	NA	NA	NA	165
NA	NA	NA	NA	NA	NA	NA	NA	NA	NA	NA	NA	NA	NA	NA	NA	166
NA	NA	NA	NA	NA	NA	NA	NA	NA	NA	NA	NA	NA	NA	NA	NA	167
NA	NA	NA	NA	NA	NA	NA	NA	NA	NA	NA	NA	NA	NA	NA	NA	168
NA	NA	NA	NA	NA	NA	NA	NA	NA	NA	NA	NA	NA	NA	NA	NA	169
NA	NA	NA	NA	NA	NA	NA	NA	NA	NA	NA	NA	NA	NA	NA	NA	170
NA	NA	NA	NA	NA	NA	NA	NA	NA	NA	NA	NA	NA	NA	NA	NA	171
NA	NA	NA	NA	NA	NA	NA	NA	NA	NA	NA	NA	NA	NA	NA	NA	172
NA	NA	NA	NA	NA	NA	NA	NA	NA	NA	NA	NA	NA	NA	NA	NA	173
NA	NA	NA	NA	NA	NA	NA	NA	NA	NA	NA	NA	NA	NA	NA	NA	174
NA	NA	NA	NA	NA	NA	NA	NA	NA	NA	NA	NA	NA	NA	NA	NA	175
NA	NA	NA	NA	NA	NA	NA	NA	NA	NA	NA	NA	NA	NA	NA	NA	176
NA	NA	NA	NA	NA	NA	NA	NA	NA	NA	NA	NA	NA	NA	NA	NA	177
NA	NA	NA	NA	NA	NA	NA	NA	NA	NA	NA	NA	NA	NA	NA	NA	178
NA	NA	NA	NA	NA	NA	NA	NA	NA	NA	NA	NA	NA	NA	NA	NA	179
NA	NA	NA	NA	NA	NA	NA	NA	NA	NA	NA	NA	NA	NA	NA	NA	180
16	331023	1.746405926	1.765051869	3.147956033	3.377687383	1.868325552	2.094537003	3.343948226	2.076079192	1.563894379	1.752539787	2.899333674	2.725576774	2.339949981	2.276908289	181
10	169315.5	1.901837608	1.99457971	1.78237271	1.672766993	1.595112707	1.525386962	2.257053273	1.500974981	2.068535443	1.692675804	6.731763261	6.458407281	2.966259988	3.660793502	182
6	157066.5	3.120867736	3.682810356	2.799502369	3.672251733	1.942712068	2.310379028	1.584889368	1.772073192	3.809173704	3.674979208	5.334400653	5.922561067	3.115498208	5.083545489	183
NA	NA	NA	NA	NA	NA	NA	NA	NA	NA	NA	NA	NA	NA	NA	NA	184
16	391290.5	1.659896446	1.122407209	0.965106327	1.040519764	1.035012977	1.096878971	2.155046205	1.971845832	1.53150675	1.098058088	1.301467946	1.089499628	1.158263121	1.213224484	185
4	460338.5	1.261739893	1.473652272	1.012425276	1.133542191	1.29401166	1.098143225	2.329762029	1.565997844	1.680106135	2.236822458	1.170405847	1.247902415	1.212136415	1.295062754	186
NA	NA	NA	NA	NA	NA	NA	NA	NA	NA	NA	NA	NA	NA	NA	NA	187
13	54195.5	1.574455735	1.493771666	2.494870404	2.326584731	1.296434432	2.427190223	2.026910894	2.019572995	1.113878238	1.262584068	2.772284727	2.770665927	1.993765528	2.065966847	188
4	1513732.5	1.240808606	1.146781591	1.289186557	1.042773096	1.045420952	1.080450061	1.007650523	1.419114828	1.471890941	1.48209638	0.90422957	0.873888995	0.81058903	0.953426641	189
9	221974.5	1.238515463	1.055300854	1.254905077	0.901570754	1.394019005	1.166854044	2.518480439	2.112274916	1.137023206	1.369177133	2.67538488	1.627216435	2.082238137	1.367198759	190
16	577083.5	2.310119882	2.309672481	3.792370679	3.797085612	2.939558479	2.221785511	2.039408188	1.603011716	2.104413815	2.349670128	6.793605045	6.09167516	3.745286641	3.398549924	191
16	760841.5	1.420451145	1.229235512	1.357683541	1.235808219	1.671688909	1.635594721	1.955196989	1.698455027	1.857565871	1.323515874	5.09395759	6.324028936	3.378716331	3.73009013	192
4	1322341.5	1.647600203	1.316785091	2.320188195	2.193968897	2.191523697	1.787371212	2.310413223	1.878240562	1.164787783	1.277669663	2.510310358	1.995912112	1.995721231	2.081976332	193
8	385411.5	1.138535754	1.195706862	2.317877344	1.781909452	2.261595098	1.653994661	2.245635592	1.774420363	1.956621	1.662714957	7.356926499	5.433160991	4.979314512	4.301111656	194
7	208917.5	1.673921387	1.593200661	2.394265998	2.520866487	1.570679613	2.027271326	2.178667304	1.783936857	1.618285585	1.470328068	9.533841021	8.880187368	5.402904105	5.613686931	195
7	204861.5	1.382453002	1.663937183	1.561193211	2.229661117	1.257893002	1.926985995	1.258917766	1.558964523	1.97036181	1.682496791	4.747533364	5.854624079	2.921494444	4.143465268	196
14	719510.5	1.314572523	1.271554302	2.584610715	2.782883311	2.122188704	2.79670023	1.883773944	1.751517003	1.554819646	1.53682335	3.674707671	2.970447383	2.466905117	2.52753456	197
13	811325.5	1.442773258	1.510626058	2.625617515	2.435416417	2.240577798	1.975054767	1.57836297	1.727066694	1.01569211	1.344450748	7.96132935	7.519422066	8.936128636	6.486414346	198
12	164318.5	2.375748163	2.186710184	3.658713871	2.501190581	2.7289817	1.874532355	2.110492455	1.89324324	2.253802272	2.337764786	5.761264297	3.545035227	3.219571546	2.068928934	199
7	451064.5	1.61099678	1.688174496	3.810673558	4.893790399	2.242500843	2.906967503	2.024484398	1.512912432	1.213101426	1.155851351	2.921573099	4.00867139	3.084669852	4.569503066	200
10	619449.5	1.328632096	1.34404431	1.755705935	1.875277626	1.822761027	1.923499326	1.732235973	1.27263309	1.259600976	1.273648859	2.828949561	3.660253992	2.168359622	2.739104022	201
3	220133.5	4.860200463	4.790894064	7.656945311	6.712839715	5.353956747	3.77098898	2.071781843	1.856712561	3.003270442	2.677411353	56.36913424	33.58847845	42.5381455	24.39115985	202
7	110487.5	1.83154369	1.532425538	2.358186632	2.673087887	2.176472059	2.159617733	1.892517413	1.651625178	1.364349713	1.598217079	2.920129545	3.312730449	3.062748825	2.415205015	203
5	26825.5	1.454118819	1.489967445	5.351445892	4.830001581	3.367400978	3.110001357	1.434242714	1.7746963	1.246764677	1.631376644	26.6768088	22.93934166	16.68580025	13.967559	204
14	719244.5	1.410292968	1.304515153	3.050685514	2.743028432	2.964775878	2.785331043	1.786841924	1.769140867	1.702164057	1.583936619	4.427429929	2.868630195	3.239351082	2.435039128	205
4	1095577.5	2.399533327	1.687701407	2.777059576	2.348908208	2.234223967	1.93523316	2.751190085	2.283156209	2.322297911	1.708015178	5.964035827	5.738039096	4.655142285	4.874595809	206
4	1059026.5	1.906873935	2.063209038	3.550273587	3.159465031	2.74317147	2.275944256	1.461705286	1.720645099	1.895752476	1.504648775	6.396713009	5.406803226	6.372463919	5.369920771	207
13	335755.5	1.816280895	1.743416368	5.955424844	5.890662448	3.89372741	3.918812307	1.662179408	1.895683152	1.271721762	1.456332855	7.409178392	5.911134864	5.143680225	4.795751677	208
10	112680	1.05040082	1.17131344	1.372388433	1.930749341	1.272846106	2.013936786	1.300498454	1.674256451	1.244112974	1.585036681	1.819790593	2.669856873	1.433200429	2.532978304	209
11	522484.5	2.350061705	2.132067611	6.011332618	6.178848525	3.497049256	3.550178671	2.098356234	1.58127053	1.382080391	1.591978922	15.68316469	15.85303307	11.60313032	10.67656131	210
2	690639.5	2.58812363	2.016450042	3.596136772	2.902777495	1.780485932	1.783259487	1.937356031	1.779097846	2.764670136	1.840574312	1.812374233	1.689029027	3.173278178	2.530346399	211
14	156752.5	2.048616643	1.75188978	3.770742187	3.807007449	1.959102314	2.096054205	1.749895426	1.768825327	1.763167694	1.958926415	9.293975724	8.194401252	4.407379109	4.469309764	212
12	811650.5	1.329909627	1.68406865	1.665067755	1.523002915	1.695937622	1.942708086	2.439307322	1.924833456	1.957381276	1.561990317	4.357701638	4.05796771	3.002689182	2.506377671	213
5	117846	2.440728141	1.793889248	7.690615579	5.917882884	3.240469483	3.346428613	1.565381038	1.930000889	1.981073324	1.640111815	12.87617988	13.28625145	8.427960212	7.472262626	214
3	14207	2.26617176	1.904902868	1.564143814	1.414128223	1.921321117	1.444541291	1.852437748	1.88709596	3.73683217	2.86814812	1.852360004	1.566959401	1.57774102	1.438816388	215
16	632477.5	1.354037912	1.284356776	1.448317211	1.395506919	1.570785801	1.225288881	2.579003241	1.670811005	1.79276031	1.40352113	4.139765478	5.779862782	3.427862394	4.419851879	216
14	469958.5	1.982060867	1.750314823	4.648935796	3.580163399	3.179045971	2.404717019	1.52715322	1.728406272	1.712149379	1.688043248	4.044667504	3.123240604	3.117957542	2.689089342	217
15	736608.5	3.259449325	2.262103706	6.337972157	5.602147493	3.087206672	2.66120103	1.882945482	1.906050251	2.1996123	1.787207368	14.52156238	15.00956676	9.921368551	10.96936315	218
4	797320.5	1.478084081	1.516693452	1.126781282	1.136819493	1.043282919	1.078739639	2.204144399	2.049022119	1.382773987	1.444668738	0.834326083	1.111793151	1.025627679	1.088336143	219
12	844699.5	1.850199612	1.915161616	2.620102007	2.837355563	2.682010173	2.304111884	1.599499418	1.568231013	1.685072787	1.438379046	6.4521395	4.651387301	4.257275306	3.34747144	220
6	59893.5	1.565748256	1.437682474	1.306357162	1.302744637	1.445399829	1.428433221	3.351066303	2.366349221	1.239768664	1.346048211	1.373983631	1.592572245	1.402939866	1.571102201	221
14	146345.5	1.482823589	1.441527371	2.459403956	2.516526901	2.373713225	2.172443073	2.028112504	1.75484813	2.301060389	1.727457992	7.420235247	7.182692204	4.488139322	4.432732905	222
16	187978.5	1.779265589	1.506001459	1.987718817	2.028920101	2.402903566	1.674949052	2.2581317	1.849575381	2.094162572	1.861972375	11.67696694	12.23140219	7.906732107	8.219785575	223
13	871755.5	1.4197905	1.162399085	1.336279332	1.631556174	1.56794206	1.590813854	2.031980467	1.678152698	1.434351454	1.420125238	1.651510694	2.275889717	1.244430172	1.665840316	224
14	718324.5	1.18887898	1.423987789	2.388782586	2.539484105	1.933512027	2.496748792	2.092215919	1.815882457	1.817702209	1.735177819	1.516209855	2.303289696	1.977403516	2.077168356	225
13	769459.5	1.423947031	1.273291917	1.262930279	1.346286586	0.768729362	1.073446392	1.987596927	1.611113093	1.505193868	1.428275109	1.23375237	1.269738991	1.107652842	1.20871856	226
2	149083.5	1.646287149	1.784263712	3.685439844	4.471235138	2.227788654	2.989344538	2.101044719	1.983062579	1.861686983	1.761786066	3.794723389	5.285043343	2.273702531	3.002554338	227
7	489042	3.051814191	3.361586432	3.303679556	3.148202755	1.668025875	1.611271316	3.017010761	2.27299488	3.294009461	3.453839471	2.3450884	2.818391015	2.858659186	3.043698491	228
3	140322	1.434707298	1.366293774	1.182493146	1.461325589	1.866518545	1.69846993	2.20947755	1.729821194	1.978776691	1.645647753	1.008171008	1.299603212	1.297993402	1.354908378	229
7	491098	3.51666025	3.811855789	2.675294628	3.283542818	1.778028932	1.771185004	1.902156938	2.061945618	4.551653414	4.889264746	2.72252491	3.436435341	2.497486545	3.615657516	230
10	642638.5	1.868119998	2.058020411	2.730179567	3.425338307	2.111085401	2.808293171	1.620824738	1.602776585	1.889027844	1.46469373	4.242535144	6.640029839	2.992491977	3.67861891	231
16	842261.5	1.145700055	1.877260764	1.613525137	3.094328698	1.626438131	3.494464969	1.582884085	1.894754681	1.464571197	1.654867919	4.955733722	9.069210882	3.30947185	5.762119647	232
NA	NA	NA	NA	NA	NA	NA	NA	NA	NA	NA	NA	NA	NA	NA	NA	233
4	668613.5	2.01667397	1.61444532	3.128529658	2.209385594	3.190080637	1.883587797	1.587950334	1.702461579	2.099289883	1.653125648	3.438349759	3.793961159	2.628816328	3.131144159	234
1	71494	3.63656039	3.081184867	9.92356209	8.569452001	8.969143056	6.500876227	1.354413454	1.55632929	2.116696766	1.938934088	46.83789102	49.56486421	34.15545254	28.44859507	235
5	32134	1.187153924	1.474174927	1.532922164	2.173391575	1.673825228	2.091198539	1.751183012	1.545133617	1.244672331	1.768789209	1.300324706	2.381280508	1.384576836	1.872798922	236
4	1287121.5	1.307531455	1.502857047	2.05486824	2.451881283	1.483368107	1.855045834	1.269480619	1.483491821	1.478931663	1.717929265	1.877877678	2.190632704	1.354376962	1.623573873	237
13	154178.5	1.591451345	1.440360429	1.766823374	1.72984861	1.438342716	1.485107096	1.839937761	1.760576605	1.933730539	1.555541624	0.890472182	1.3455359	1.333849698	1.520284138	238
5	482521.5	1.221056887	1.405248857	3.787066599	4.415906376	2.459120822	2.567264117	1.564006685	1.566327858	0.92058033	1.199358289	7.556063245	8.85067586	6.859972034	6.827603473	239
7	124328.5	1.257682366	1.318459238	5.648187335	5.988403625	3.245622415	3.718101959	1.276540663	1.575250502	1.028703679	1.263829028	4.677454938	5.199907481	2.849202262	3.457932782	240
10	188471.5	1.252133006	1.501868991	1.951628015	2.52863684	1.847889959	2.218313181	2.305247278	1.853918036	1.799425726	1.314360937	1.350554585	2.183593855	1.854624939	2.361800036	241
11	573444.5	2.47688341	2.612071091	6.982665403	7.290484467	4.318344715	4.212507419	1.903226844	1.853732075	2.074134119	1.808821102	20.17894198	23.19590857	9.805326183	10.24412843	242
6	269796.5	1.782463919	0.891949022	2.827112745	1.292684062	2.711360786	1.29533457	1.845424567	1.103797511	2.027575204	1.060598319	4.704417592	2.118981672	5.05658016	2.231741405	243
14	105247.5	1.264530392	1.363910135	1.346738742	1.857769208	1.389641194	1.856181829	1.714179122	1.624002552	1.654859595	1.519519224	1.292419649	1.860252479	1.741500063	1.677218013	244
15	694759.5	1.357932183	1.84982935	1.419706596	1.677102766	1.466921825	2.048304889	2.147325079	1.828245549	1.619784053	1.590451828	1.310200723	1.507224113	1.653907476	1.940360437	245
9	72560.5	0.940129468	1.017072974	0.712919473	0.92271056	1.476420302	1.303498427	1.721029155	1.728119395	1.236362834	1.261703241	0.739329331	1.165489986	0.720829802	1.086272331	246
NA	NA	NA	NA	NA	NA	NA	NA	NA	NA	NA	NA	NA	NA	NA	NA	247
NA	NA	NA	NA	NA	NA	NA	NA	NA	NA	NA	NA	NA	NA	NA	NA	248
NA	NA	NA	NA	NA	NA	NA	NA	NA	NA	NA	NA	NA	NA	NA	NA	249
NA	NA	NA	NA	NA	NA	NA	NA	NA	NA	NA	NA	NA	NA	NA	NA	250
NA	NA	NA	NA	NA	NA	NA	NA	NA	NA	NA	NA	NA	NA	NA	NA	251
NA	NA	NA	NA	NA	NA	NA	NA	NA	NA	NA	NA	NA	NA	NA	NA	252
NA	NA	NA	NA	NA	NA	NA	NA	NA	NA	NA	NA	NA	NA	NA	NA	253
NA	NA	NA	NA	NA	NA	NA	NA	NA	NA	NA	NA	NA	NA	NA	NA	254
NA	NA	NA	NA	NA	NA	NA	NA	NA	NA	NA	NA	NA	NA	NA	NA	255
NA	NA	NA	NA	NA	NA	NA	NA	NA	NA	NA	NA	NA	NA	NA	NA	256
NA	NA	NA	NA	NA	NA	NA	NA	NA	NA	NA	NA	NA	NA	NA	NA	257
NA	NA	NA	NA	NA	NA	NA	NA	NA	NA	NA	NA	NA	NA	NA	NA	258
NA	NA	NA	NA	NA	NA	NA	NA	NA	NA	NA	NA	NA	NA	NA	NA	259
NA	NA	NA	NA	NA	NA	NA	NA	NA	NA	NA	NA	NA	NA	NA	NA	260
NA	NA	NA	NA	NA	NA	NA	NA	NA	NA	NA	NA	NA	NA	NA	NA	261
NA	NA	NA	NA	NA	NA	NA	NA	NA	NA	NA	NA	NA	NA	NA	NA	262
NA	NA	NA	NA	NA	NA	NA	NA	NA	NA	NA	NA	NA	NA	NA	NA	263
16	574267.5	1.178453446	1.580980927	1.163487515	1.607097856	1.317014364	1.832139524	2.976424863	1.836090542	1.378246054	2.007534221	1.077009923	1.736792524	1.279400626	1.982616429	264
12	796195.5	1.630826517	2.028997067	3.699725775	3.803365307	3.254681694	2.480902082	1.424658812	1.929760163	1.679940044	1.931650034	4.758768939	4.353519309	3.11918689	3.274316023	265
4	1435831.5	1.336185694	1.492718543	3.323680282	4.640226993	2.202599426	2.84866359	2.419803442	1.799197374	2.184991839	1.68808216	10.11679365	12.59727645	5.560498573	8.764370622	266
15	115620.5	1.118272619	1.307452893	1.14273238	1.596137223	1.64086184	1.835127943	1.514772083	2.029505985	1.198594227	1.536663376	1.32329798	1.196679637	1.09969573	1.056641806	267
12	401523.5	1.545171305	1.614837166	1.588806112	1.825391596	1.543316509	1.540752135	1.821869996	1.910586735	1.640485135	1.485312256	2.529734672	2.220012138	1.835818084	1.412598413	268
4	1423074.5	1.617433334	1.656559049	3.248098843	3.824863654	3.144841587	3.279703902	1.793123743	1.773209657	1.525545133	1.850959699	8.022750051	6.054624405	4.305537694	4.01161293	269
9	404516	1.854593999	1.693555593	2.01071779	2.112390518	1.580868993	1.365186712	2.192861282	1.72298264	1.439720504	1.642297452	2.19930802	2.447660863	2.118570092	2.375670683	270
8	369169.5	1.306556618	1.306603136	3.256014266	3.97174053	1.920420519	2.585293716	2.515272117	1.532309699	1.562506975	1.425781059	4.619697533	7.069530057	2.729416856	4.131790238	271
8	492693.5	1.810616382	1.547426974	2.14226906	2.47044573	1.360401094	1.95833264	2.222555485	1.754042407	1.597655255	1.408959905	2.960432616	3.373611138	1.785772252	2.247291757	272
4	940981.5	1.568509643	1.523371738	1.887863666	1.593096079	1.509875842	1.314386789	1.89577535	1.763163061	1.62216112	1.526599156	4.33257478	2.367983232	3.812885463	2.519211034	273
12	936361	1.520561751	1.272411146	1.787147146	1.580186642	1.372390608	1.303952313	2.066127764	1.440269286	1.50033787	1.41165973	1.623860133	1.581789826	1.955075728	1.654746011	274
4	449253	7.631576004	8.049437814	3.532662849	3.662377939	1.916392823	1.660350817	2.493163928	2.201327531	11.13369522	12.25602132	1.247635015	1.547501444	2.518114292	1.715419435	275
4	32276	1.754489489	1.302686141	8.126456666	5.02782108	6.197020287	3.387952408	3.559095947	1.820285522	1.83866363	1.467893839	10.01684677	4.966650104	6.19621007	3.260373793	276
NA	NA	NA	NA	NA	NA	NA	NA	NA	NA	NA	NA	NA	NA	NA	NA	277
15	407155	1.16723046	1.115604291	1.432469913	1.504269006	1.622354538	1.527546291	2.811960738	1.810731958	1.30604101	1.088715113	1.517551752	1.133814235	1.382823546	1.318447389	278
16	715282.5	2.476491701	2.184107175	4.56093808	4.180362717	2.246207151	2.426637598	1.788232083	1.676389632	1.6681455	1.50170686	5.417235337	4.828524913	4.730741698	4.280298872	279
8	80350.5	1.991056504	1.798342406	3.469129888	3.745078412	2.210981791	2.274422736	2.691458048	1.906436407	2.91835463	2.078814242	3.845854379	4.263301124	3.441902131	4.022112866	280
15	525160.5	1.581494154	1.427570883	2.0465432	1.561791059	2.434049544	1.704049469	1.886379673	1.623449047	1.866147712	1.517657722	4.356646937	3.387581782	4.450283832	2.715224667	281
4	1254042	2.29029443	2.160686747	4.033821358	5.021910429	1.988611193	2.83327209	1.980745566	1.583120573	1.945510307	1.774571712	2.866192125	3.612910357	3.355985725	3.906048224	282
12	1036487.5	1.603118061	1.424277836	2.659919466	2.675459703	2.273721141	1.637037186	1.89308312	1.978177576	1.186429225	1.393122902	6.548121154	5.570951579	2.62083394	3.225964508	283
7	964764.5	1.379510102	1.356855237	1.341162095	1.60156906	1.13398941	1.464564766	1.948561731	1.987119327	1.773531939	1.575089263	2.786017176	2.675627936	1.720968091	2.019633714	284
11	230588.5	2.304321328	1.811889255	3.324996126	3.423551238	1.939772714	2.346389513	0.698542776	1.770856581	2.511987412	1.838675813	26.97161994	22.52331765	14.29642138	13.43958946	285
11	100219.5	2.688086814	1.39855528	8.852803962	5.382577145	6.166603555	3.472998373	0.985428082	1.549144944	1.537681441	1.611792865	21.47036503	14.3447463	18.3699168	12.62917005	286
7	126029.5	1.437706204	1.27926246	1.113820063	1.368755482	1.552127692	1.871732096	1.981428962	1.729199417	1.269634356	1.199191255	1.565092853	1.464813259	1.276745296	1.12585746	287
14	580669.5	1.411127309	1.639811643	2.060737934	2.439976433	2.670675097	2.10525929	2.082842587	1.675099357	1.608781032	1.583812191	3.447534605	3.864259303	2.027465378	2.534063109	288
12	819104.5	2.414881333	2.367869518	2.525600819	2.459788209	1.874554122	1.96506894	1.35807603	1.595356342	1.504295809	1.65310546	7.040086784	5.435970698	4.866230733	3.594447202	289
3	253476.5	0.992054414	1.55614496	2.341861711	4.489114241	1.769903459	2.529798486	0.772131615	1.185237856	1.10737147	1.372008297	1.247433231	2.762166842	1.513869143	2.068243379	290
12	825597.5	1.362244125	1.903135227	2.175963139	3.011750324	2.469841883	2.985999381	1.608579152	1.669575031	1.355607246	1.478307662	3.241493713	3.579283571	1.860545262	2.438770413	291
NA	NA	NA	NA	NA	NA	NA	NA	NA	NA	NA	NA	NA	NA	NA	NA	292
7	944335.5	0.957981351	1.138753457	1.109517351	1.289385096	1.175756324	1.253978405	1.849477561	1.898266983	1.562945375	1.363346268	1.292057513	1.714643667	1.247880692	1.307433289	293
NA	NA	NA	NA	NA	NA	NA	NA	NA	NA	NA	NA	NA	NA	NA	NA	294
2	350609.5	3.409430795	2.503939627	13.08453042	9.475800484	10.39119286	5.975353304	1.680386523	1.844490186	1.910825064	1.721331615	31.92288288	23.97972136	23.72197726	15.91372071	295
14	248194.5	0.905571384	1.16909176	1.040886915	1.222493855	0.741253983	1.185639698	2.084611267	1.868528238	1.120423483	1.305751064	0.753325256	0.974457146	0.955628953	1.185450625	296
7	438507.5	1.677925192	2.000549764	2.692516851	2.84176126	1.221527392	1.553590493	0.86110624	1.655127802	1.384011346	1.725787062	8.353870688	7.2102234	6.761456461	5.315190052	297
10	259836.5	1.416008819	1.523064792	1.903377538	2.019587686	1.3665554	1.593940414	1.773517464	1.48175495	1.578733867	1.342441426	1.589495213	1.943848543	1.879768407	2.029745317	298
15	256230.5	1.346110044	1.176508962	1.547962797	1.627747354	1.268786012	1.544967749	1.30934589	1.475602606	1.362048507	1.115433929	1.407343935	1.436128945	1.380966471	1.424895413	299
3	143736.5	1.869484498	1.760996125	2.15712002	1.773177842	1.586710326	1.699867929	2.277631058	2.057451715	1.845104165	1.645262006	1.855880509	1.877520675	2.177163909	1.771824364	300
16	234647.5	1.577918648	1.586930965	1.253229344	1.534789976	1.283409789	1.433088999	1.750083232	1.777907615	1.85443473	1.733363752	1.446644653	1.507843124	0.988745375	1.351620993	301
14	316507.5	2.280897771	1.778252008	4.708822969	4.58920822	2.321864634	2.118745494	2.59001879	1.822722071	1.836820665	1.630724435	5.866695852	5.104768107	4.661411194	4.371517028	302
8	293033.5	1.459331833	1.314638431	1.921141872	1.523625934	1.330853886	1.442232371	1.59387219	1.881906821	1.635295728	1.622972041	2.101914157	2.34773168	1.8068827	2.161700705	303
NA	NA	NA	NA	NA	NA	NA	NA	NA	NA	NA	NA	NA	NA	NA	NA	304
10	717599.5	1.194513365	1.285545529	3.67188469	3.856175905	2.814634612	3.720359868	1.663261495	1.709559629	1.062688278	1.157657124	10.19067136	10.12855566	7.451332699	6.442023063	305
15	167204.5	1.668662228	1.621283344	1.587540448	1.603693227	1.302651064	1.349732841	1.99553157	1.668978798	1.851464106	1.427431358	2.114068828	2.345191466	1.546477314	1.683312051	306
11	546369.5	1.010974825	1.169808499	0.781943066	0.961590332	1.306360972	1.486789595	1.77739524	1.743069545	1.57627306	1.454981329	1.367438643	0.987314456	0.767722289	0.837633951	307
8	344433.5	1.857501983	1.384351137	1.845752495	1.815349646	1.396245671	1.937325701	2.214902177	1.81650779	1.623445215	1.375965431	2.19068001	2.848568657	2.135932748	1.93379336	308
11	370492.5	1.74170926	1.834298824	4.103449252	5.786350092	3.407944692	3.575687522	2.031926124	1.735538216	1.429182841	1.367012364	13.42979442	25.1551965	10.89058045	19.40041195	309
7	1058107.5	1.69941388	1.632096321	3.783775164	3.898842248	1.76234014	1.934897866	2.32973899	2.339391865	1.832731543	1.868481472	2.057770466	2.312765731	2.089514767	2.282456241	310
16	224672.5	1.441761665	1.649331833	1.813507097	2.064937834	1.263102937	1.637923729	2.1815756	1.578175833	1.615871723	1.421878439	1.628767218	2.37192749	2.02455745	2.16755869	311
13	173225.5	2.181182596	1.925599432	3.344160133	3.133574172	2.418390226	1.984498869	1.33440051	1.756653627	1.871924569	1.502829329	5.80253229	6.061529286	4.200607896	3.874788183	312
12	983029	1.171430377	1.448659352	2.051051581	2.269630656	2.109420956	1.874774995	1.451325779	2.1657995	1.483616211	1.795821645	2.251681994	2.433302582	2.503911201	2.166023628	313
15	31158	1.284253892	1.283615275	1.421079721	1.460135137	1.220768514	1.332441824	2.372023833	1.985748172	1.578290881	1.512033006	1.227359111	1.399752694	1.661674059	1.651556737	314
7	270101.5	1.322717634	1.58660609	2.231026156	3.157133121	2.013940985	2.431609893	1.495530764	1.441916858	1.009390872	1.025403602	4.858211977	5.662004433	4.95890647	5.570228245	315
4	591094.5	1.548297662	2.017276795	3.872905183	4.477429342	4.509210832	3.580710427	1.213655732	1.412836652	1.423011976	1.240345511	7.910159619	7.954504915	4.979576219	4.89218526	316
7	233031.5	2.28114827	1.918371469	3.317634186	2.97355889	1.856035747	1.800008496	2.561540282	1.55937585	2.423860443	1.738547582	2.735699859	3.449465826	2.892183046	3.069830486	317
NA	NA	NA	NA	NA	NA	NA	NA	NA	NA	NA	NA	NA	NA	NA	NA	318
12	409967.5	1.48508948	1.562376477	0.888368201	1.142949612	1.253962643	1.38431883	1.480337491	1.570519404	1.235011922	1.424347621	1.018807345	2.027945911	1.288152596	1.367155281	319
12	640351.5	1.981275003	1.505602763	2.349423939	1.661443868	1.879438998	1.535595479	0.975409967	1.534030648	1.756226265	1.403661051	3.496224078	2.564257437	2.873938203	2.164537641	320
4	283712.5	1.077113421	1.358712607	1.714734633	2.382340006	1.785755021	2.112797152	1.888060785	1.789707063	1.144706593	1.54256937	2.580972772	3.192496539	2.660232696	2.699419283	321
4	1299708	1.470928749	1.340973034	1.178667424	1.360624106	0.911481811	1.199657273	1.279930309	1.372194245	1.316203598	1.487164844	1.525086745	2.748592727	1.255661661	2.479832864	322
10	593602.5	1.527306016	1.63037524	1.63149129	1.809136475	1.455788319	1.773056793	2.391666674	2.134494002	2.155392807	1.63806138	2.245006009	2.282472453	2.471548276	2.228503992	323
4	175472.5	0.994444437	1.134396867	1.717511796	1.995556042	1.511435405	1.742160534	1.505303239	1.422821592	1.518982613	1.42816014	2.988148868	3.826669652	2.046668549	2.645035197	324
11	323911.5	1.32239003	1.773150002	1.746118401	2.748904005	1.537651631	2.070332547	1.71637955	1.615803612	1.632191121	1.56666668	2.548454826	4.11773041	1.854880056	3.173706556	325
NA	NA	NA	NA	NA	NA	NA	NA	NA	NA	NA	NA	NA	NA	NA	NA	326
2	322280.5	1.95227677	2.705461245	3.335501022	4.053558739	2.552856439	3.022146034	1.864975481	1.815806028	2.102187445	2.046261016	3.792920798	4.753073038	2.947894896	3.6959524	327
11	358643.5	1.55880235	1.899726745	1.614872833	1.956090071	1.442239559	1.925858604	1.875603011	1.666097422	1.473047292	1.650856608	3.224562051	3.176481245	2.533683458	2.435177787	328
NA	NA	NA	NA	NA	NA	NA	NA	NA	NA	NA	NA	NA	NA	NA	NA	329
11	541844.5	1.092698396	1.171543108	0.901853539	1.03019552	0.968431832	1.048360667	1.567067248	1.699056348	1.439275046	1.63343934	0.549378302	0.885199741	1.142737201	1.081985162	330
12	362186.5	1.432885005	1.35498076	0.774897733	0.781742869	1.541668425	1.114789173	1.75239238	1.934793376	1.617616275	1.469464124	0.813608578	0.886075906	0.782737845	0.84769088	331
10	375116	1.519268986	1.936444999	2.041395279	2.443176923	2.117088606	2.171464313	1.861098387	1.540198691	1.83951595	1.864508596	6.536570888	8.828211802	6.745875078	6.334857922	332
NA	NA	NA	NA	NA	NA	NA	NA	NA	NA	NA	NA	NA	NA	NA	NA	333
NA	NA	NA	NA	NA	NA	NA	NA	NA	NA	NA	NA	NA	NA	NA	NA	334
NA	NA	NA	NA	NA	NA	NA	NA	NA	NA	NA	NA	NA	NA	NA	NA	335
NA	NA	NA	NA	NA	NA	NA	NA	NA	NA	NA	NA	NA	NA	NA	NA	336
NA	NA	NA	NA	NA	NA	NA	NA	NA	NA	NA	NA	NA	NA	NA	NA	337
NA	NA	NA	NA	NA	NA	NA	NA	NA	NA	NA	NA	NA	NA	NA	NA	338
NA	NA	NA	NA	NA	NA	NA	NA	NA	NA	NA	NA	NA	NA	NA	NA	339
NA	NA	NA	NA	NA	NA	NA	NA	NA	NA	NA	NA	NA	NA	NA	NA	340
NA	NA	NA	NA	NA	NA	NA	NA	NA	NA	NA	NA	NA	NA	NA	NA	341
NA	NA	NA	NA	NA	NA	NA	NA	NA	NA	NA	NA	NA	NA	NA	NA	342
NA	NA	NA	NA	NA	NA	NA	NA	NA	NA	NA	NA	NA	NA	NA	NA	343
NA	NA	NA	NA	NA	NA	NA	NA	NA	NA	NA	NA	NA	NA	NA	NA	344
NA	NA	NA	NA	NA	NA	NA	NA	NA	NA	NA	NA	NA	NA	NA	NA	345
NA	NA	NA	NA	NA	NA	NA	NA	NA	NA	NA	NA	NA	NA	NA	NA	346
NA	NA	NA	NA	NA	NA	NA	NA	NA	NA	NA	NA	NA	NA	NA	NA	347
4	1072997.5	1.43200693	1.214061913	2.043512792	1.710890745	1.699574609	1.511453771	1.456051986	1.56768229	1.431296381	1.343786194	2.389201023	2.064925831	1.899036561	2.133637507	348
3	176199.5	1.349230504	1.410230322	1.588711024	1.553720556	1.39652088	1.644335305	2.006484205	1.545326694	1.889018938	1.317251814	1.606509876	1.572165388	1.289627689	1.551284528	349
11	83330.5	1.414411041	1.796186742	4.04006265	4.034257141	2.842259665	2.680154881	2.249683508	1.727359322	1.222805987	1.403269444	5.085289996	4.934900495	2.907438023	3.271596039	350
NA	NA	NA	NA	NA	NA	NA	NA	NA	NA	NA	NA	NA	NA	NA	NA	351
4	233711	1.470808505	1.413689567	3.529587141	3.70131367	2.182191684	2.333392775	2.367163922	1.971895147	2.206082512	1.694774155	21.67653753	18.42360194	10.45862342	12.24783101	352
2	174805.5	3.48473412	2.247526648	8.159589633	5.585985053	3.444472101	2.22052051	2.642355412	2.180269131	2.767640988	1.957170007	4.459623217	3.514289657	4.172466267	3.027487442	353
4	209315.5	1.006153811	1.127940081	0.939577773	0.752664239	0.86205484	0.947864502	1.352449321	1.558412675	1.951720254	1.602675912	1.554726021	1.618750504	0.946809768	1.12282796	354
10	493854.5	1.67566711	1.632282467	1.473651764	1.58454525	1.2115933	1.204262199	2.542142566	1.813767694	1.515783626	1.508179928	1.419855311	1.585564943	1.449706599	1.411732899	355
15	932284	1.21931119	1.291073307	4.917557764	5.523812404	4.861129546	3.758356342	2.000629175	1.707345337	1.325296766	1.343084089	36.55522166	22.644824	15.63183167	15.50395354	356
15	55394.5	1.020295354	1.004677814	2.006533483	1.467151591	2.441456492	1.487187319	1.857081256	1.520576484	1.334435954	1.242880988	3.200082954	1.778200474	1.176095933	1.127493246	357
4	725322.5	1.731794771	1.739519479	1.261643848	1.530834376	1.058200135	1.265548817	2.51026586	1.800791824	1.759556649	1.781387278	1.488269254	1.127860512	1.622721867	1.345197677	358
11	660167.5	1.58711018	1.381681016	1.474303735	1.581056976	1.637863343	1.47989566	2.383965137	2.056518483	2.653363588	1.89906267	4.816618988	6.971241585	4.003296959	5.80480362	359
11	507068.5	3.099456985	3.107747882	10.06766584	11.70794417	6.162164722	6.021701851	1.835204061	1.732602067	1.349567764	1.338760544	11.44278172	13.62780709	7.650515735	11.88341024	360
15	837911.5	1.615378972	1.474695704	4.047633454	3.898664856	3.472937892	2.80134185	2.369474405	1.881635235	1.061337994	1.299319194	21.65221669	14.99777206	11.19107201	10.58323101	361
8	227535.5	1.493062598	1.581255295	2.149752457	2.073977636	1.464046801	1.824174498	1.442422223	1.360023933	1.402977956	1.482613243	6.20587823	4.032449302	4.727816394	3.683570977	362
5	180812.5	1.31398417	1.449742039	1.027620707	1.206935029	1.76029919	1.562681826	1.734406307	1.782861101	1.764381182	1.47301911	1.755817884	1.946053128	1.192887466	1.978406623	363
15	805650	1.610352907	1.658264061	2.460146904	3.237383951	1.588698163	2.210231389	2.774978251	2.132285233	1.731630125	1.580027328	4.37013422	5.254058664	3.227425492	4.058881596	364
13	592890	1.533035702	1.299349383	5.280826894	3.337604452	3.016574003	1.925413658	1.210865714	1.686135403	1.037835729	1.199066532	18.32681945	10.62892573	12.18876462	7.935419511	365
15	838591.5	1.364738677	1.443907505	2.148794629	2.798709506	2.372737219	2.420582651	1.877859831	1.800736197	1.180903539	1.322432013	8.008661823	10.01819343	5.401627389	6.267609611	366
15	391126.5	1.875888599	1.667035174	2.795618107	2.745662829	1.464505472	1.56054517	2.083013052	1.868235101	1.408244933	1.733046703	4.452422767	5.288506985	3.841973673	3.980469718	367
8	387894.5	1.127341178	1.224852845	1.593791187	1.927005275	1.162812472	1.744499908	3.014394971	1.798489937	1.876319683	1.671549207	3.505773166	3.696761103	1.565195911	2.505935128	368
NA	NA	NA	NA	NA	NA	NA	NA	NA	NA	NA	NA	NA	NA	NA	NA	369
11	370071.5	2.156034804	1.785894499	7.430677102	7.517272105	4.205521091	3.944715808	1.955359813	1.723763597	1.255715623	1.332140031	27.5460186	31.9291224	23.91359877	24.96103518	370
7	761397.5	1.46576533	1.642989932	1.39802849	1.362232667	0.749989801	1.006184902	2.118844027	1.806873031	1.15176706	1.209966518	1.699990665	1.299991831	2.077428929	1.720501068	371
NA	NA	NA	NA	NA	NA	NA	NA	NA	NA	NA	NA	NA	NA	NA	NA	372
14	702322.5	1.114868117	1.332707169	5.547748451	4.777416597	3.551018698	2.994884294	1.401234074	1.611208447	1.079415757	1.195917989	5.492845547	4.189023749	4.859064593	4.189353582	373
2	219305.5	1.707780815	2.148217624	1.69469696	2.202842005	1.260319781	2.386982608	1.778890696	1.965258688	2.25223953	2.376525157	2.258912033	3.078167055	1.619739208	2.51380242	374
7	473477.5	4.04718064	3.521446472	4.352784184	4.800209264	1.670010213	2.315909219	2.378660542	2.375754167	3.115395867	2.829886872	6.025698053	6.799086249	5.949937924	7.216329287	375
5	134487.5	1.997657906	2.174809955	2.891508299	4.088291547	2.4439805	2.819094982	2.547936874	1.897584281	1.600091105	1.774190657	1.666272926	2.037557528	1.953578013	1.963676427	376
3	201361.5	3.018088544	2.358828572	4.420077213	3.74947888	2.841350452	2.653194423	2.002270879	1.81333686	1.863282593	1.633295179	5.652473617	5.533393293	4.612362124	4.659635515	377
NA	NA	NA	NA	NA	NA	NA	NA	NA	NA	NA	NA	NA	NA	NA	NA	378
7	532571.5	1.908543932	1.716824884	2.024771749	1.952431874	1.434787765	1.539699922	1.445023495	1.684233971	1.772789598	1.978639306	1.722048759	1.78813828	1.735508829	1.898622911	379
12	420668.5	1.800225271	1.541925242	1.444967124	1.67247427	1.097905836	1.459597929	2.610107941	1.947675232	1.493998707	1.380069906	1.045014389	1.324751466	1.321562759	1.575909506	380
5	253503.5	1.755512568	1.751249113	2.125699149	2.435089972	1.456858415	2.007524463	2.012610747	1.663600663	1.33209435	1.590634591	2.866397534	2.666591379	1.658002746	2.410200175	381
12	781572.5	2.175014573	1.795113593	3.769945123	2.642830403	4.672556544	2.836065698	1.394892015	1.64361849	2.219776601	1.658596766	4.522590314	3.412734922	2.540174676	2.251751962	382
4	110247.5	0.89094823	0.983340893	1.092714286	1.056110453	0.99321697	1.476277709	2.405563146	1.749727462	1.248523481	1.130890634	1.07880408	1.188942624	1.236791401	1.346534307	383
16	86921.5	1.332108345	1.461794618	2.542900019	3.697443576	2.305797647	3.109164317	1.584926466	1.823449207	1.23849012	1.33087639	3.78114742	4.73752153	3.394252359	3.939163102	384
14	682701.5	1.710313181	1.639170326	2.004600438	2.271038072	1.988628692	2.263747205	1.914997522	2.038950013	1.904783924	1.931335586	1.495251876	1.640352841	1.388045602	1.620715633	385
1	185313.5	2.657069896	3.187643507	3.64770779	3.58829397	1.754012888	2.2755963	1.615118022	1.864540984	2.160872487	2.303287701	3.745290933	4.354173869	2.53572893	3.513549364	386
4	1484230	1.501794987	1.322889809	2.032065286	1.834797818	2.63393019	1.420700053	2.002019007	1.815554195	2.021324749	1.677212296	1.360170577	1.977647501	1.443423863	1.844173981	387
2	133385.5	1.066402879	1.071862609	2.158700181	2.080898026	1.539415091	1.878886576	1.659217525	1.802356663	1.079766725	1.477279553	1.724482857	1.927861058	1.990654736	1.827479464	388
3	142785.5	1.645671173	1.689305701	1.775775953	1.626780394	1.573823214	1.698542158	1.418369995	2.005473471	1.530348894	1.665678988	2.819869845	1.848761793	2.250882349	1.671412879	389
16	342293.5	1.784326138	1.896918466	2.286026244	2.692567361	1.710010156	1.733268545	2.026765417	2.064631047	2.095450291	2.004097389	5.182059836	6.9564311	5.149633404	6.53395758	390
16	909209.5	1.590094651	1.582626352	2.180361032	2.853221036	1.682646111	2.284124408	2.030183314	1.916614625	1.147269361	1.312792868	2.580593601	3.161972465	2.195918264	2.677317448	391
12	185932.5	1.686637808	2.037810963	2.037770497	2.453060061	2.399006264	2.025361781	2.356209098	2.021679177	1.928529527	2.097296402	7.733083217	8.392403941	6.776747551	6.37853696	392
7	843690.5	1.62061294	1.745054912	2.059249471	1.866201476	1.739744708	1.904201999	1.650034476	1.588046854	1.253213184	1.402199436	2.200378287	1.967796451	2.440854931	1.849778139	393
10	600620.5	1.571801444	1.859509083	2.186619874	2.456510089	1.323307668	1.907002939	2.058395519	2.070686389	1.40094627	1.140849044	1.409437778	2.250644017	1.851934023	2.40186818	394
8	342154.5	1.281855159	1.417425114	8.267007392	6.346758233	4.925605917	3.661795469	1.254540716	1.494646736	0.94910667	1.042406629	13.05715049	9.395495633	10.08714498	6.840859906	395
14	125718	2.201225028	1.962128185	5.150244972	4.765035709	2.136061261	2.629173589	3.24915195	2.118999793	2.132356004	1.886179836	3.398161881	4.049241676	3.568872073	3.693992476	396
13	219534	1.271016387	1.515739702	2.741862265	2.896674655	1.903871642	2.410490574	2.575815072	1.681418933	1.558476295	1.432097425	5.698219543	6.832288117	4.8659058	4.701159149	397
4	287342.5	1.398432589	1.158649445	4.662595062	3.811323612	3.771900452	2.578893435	1.892076771	1.732595377	1.441828445	1.462412847	4.382586353	3.989963971	3.790255868	2.923624672	398
2	507094.5	0.974018707	1.108284438	1.038960618	0.925445308	1.390967899	1.419312003	2.393672043	1.943656113	1.285972928	1.382344987	1.225884971	1.443037318	1.204204345	1.011934478	399
9	161052.5	1.772072408	1.527893024	11.04351328	8.148534375	7.051534814	4.821354034	2.027853007	1.715677403	1.229820202	1.272358283	15.08696307	10.53737516	11.62270014	8.187019014	400
7	942995.5	1.162380153	1.115850215	1.714226664	1.688751097	1.849970705	1.525338053	1.275551702	1.723732399	1.200496521	1.357624755	2.702088234	2.32451612	2.064416734	1.856871637	401
8	353440.5	1.686498282	1.548085168	3.2217969	3.505221998	3.150216981	2.316552443	1.273421418	1.770489265	1.414391009	1.375168108	2.624485838	3.020082202	2.538595483	2.552965118	402
5	8747	1.206379767	1.34336195	1.227407369	1.253611602	1.689706838	1.674026278	1.486039557	1.693952925	1.602470485	1.775545904	1.224587095	1.248714349	1.111326789	1.165330708	403
2	752394	1.739647263	1.725918172	2.75181978	3.047426865	2.305802669	2.093991301	2.008401927	2.154384577	2.08287042	2.082711587	1.102306954	1.537323989	1.652245665	1.682176846	404
12	727072.5	1.194406357	1.376511801	0.993166551	1.96452056	1.337075081	1.84512317	1.94703524	1.74033113	1.08914077	1.319521865	1.576001682	4.948648577	2.618103922	5.823538392	405
12	912659.5	1.531765295	1.648975641	2.294941685	2.193938314	1.298242119	1.700429122	1.272846167	1.654301204	2.387917946	1.786478886	1.611343221	2.172983203	1.183559403	1.722340166	406
2	148827.5	1.660236346	1.752465479	3.342470364	3.753698114	2.137158974	2.923573038	2.867919682	1.967550648	2.029199719	1.743905524	3.385254553	5.439871978	2.177491755	2.875344287	407
7	796863.5	1.438917551	1.536607281	1.616683821	2.065781989	2.073383566	2.157475951	2.035903925	1.65147067	1.265447168	1.144358864	2.183166737	4.008391096	2.287028151	3.571668739	408
2	652415.5	1.447316116	1.894717494	1.977986711	2.628969389	1.596471506	2.542448554	1.811291531	1.761102099	1.317700163	1.432019423	2.645619309	3.749802641	2.422411989	3.398704134	409
4	1104666.5	1.850493951	1.88286708	2.393259417	2.742146812	2.249925992	2.203364554	2.380120187	2.193998316	1.557061876	1.688434128	3.583942397	5.842546484	3.221093385	4.930531579	410
9	298979	1.193714519	1.72655493	2.290047398	2.500546145	1.305760878	1.904547917	1.483401238	1.831873401	1.328835602	1.576805348	2.370828236	4.137598293	2.309405884	3.060602443	411
9	108254.5	1.304414511	1.357079686	1.462840502	1.902040675	1.041800811	1.45086685	2.221466637	2.18115775	1.782298777	1.583831666	0.875039021	1.070949596	0.898360137	1.263154829	412
13	246910.5	1.401693722	1.233807985	2.210218369	2.013588345	1.579537952	1.65055562	1.818988777	1.662311447	1.277145517	1.129965156	1.425180397	1.858955348	1.624025447	1.666852042	413
13	644822	0.988000492	1.162365709	1.963365526	1.920406378	1.848298921	1.536589151	1.730840534	1.824677328	1.334535338	1.433273996	2.378949866	2.009645078	2.186684039	1.935872124	414
NA	4772.5	NA	NA	NA	NA	NA	NA	NA	NA	NA	NA	NA	NA	NA	NA	415
12	1010204.5	1.251041078	1.383343072	4.188701388	4.043619042	3.245257271	3.122258541	1.785563711	1.457894556	1.132414477	1.180241932	7.356350097	8.415598245	3.824988646	4.943889414	416
6	260149.5	1.618871067	1.551547221	2.020118797	2.008100916	1.82114852	1.596560516	1.429143478	1.587915081	1.841273779	1.44908446	2.116113387	3.21878177	2.001507697	2.476154785	417
2	123309.5	1.203324539	1.315589375	1.58063771	2.000903501	1.341915344	2.080048757	1.701958399	1.893990769	1.668468776	1.999984243	2.068580443	4.069732176	2.379785119	3.568211272	418
NA	NA	NA	NA	NA	NA	NA	NA	NA	NA	NA	NA	NA	NA	NA	NA	419
NA	NA	NA	NA	NA	NA	NA	NA	NA	NA	NA	NA	NA	NA	NA	NA	420
NA	NA	NA	NA	NA	NA	NA	NA	NA	NA	NA	NA	NA	NA	NA	NA	421
NA	NA	NA	NA	NA	NA	NA	NA	NA	NA	NA	NA	NA	NA	NA	NA	422
NA	NA	NA	NA	NA	NA	NA	NA	NA	NA	NA	NA	NA	NA	NA	NA	423
NA	NA	NA	NA	NA	NA	NA	NA	NA	NA	NA	NA	NA	NA	NA	NA	424
NA	NA	NA	NA	NA	NA	NA	NA	NA	NA	NA	NA	NA	NA	NA	NA	425
NA	NA	NA	NA	NA	NA	NA	NA	NA	NA	NA	NA	NA	NA	NA	NA	426
NA	NA	NA	NA	NA	NA	NA	NA	NA	NA	NA	NA	NA	NA	NA	NA	427
NA	NA	NA	NA	NA	NA	NA	NA	NA	NA	NA	NA	NA	NA	NA	NA	428
NA	NA	NA	NA	NA	NA	NA	NA	NA	NA	NA	NA	NA	NA	NA	NA	429
NA	NA	NA	NA	NA	NA	NA	NA	NA	NA	NA	NA	NA	NA	NA	NA	430
NA	NA	NA	NA	NA	NA	NA	NA	NA	NA	NA	NA	NA	NA	NA	NA	431
NA	NA	NA	NA	NA	NA	NA	NA	NA	NA	NA	NA	NA	NA	NA	NA	432
10	630057.5	2.642956678	2.349435582	3.961585862	3.945805714	3.056890174	3.218241324	2.923062431	1.920037633	2.13841186	1.979946378	3.882626646	5.138757227	3.111996772	3.875710691	433
11	200368.5	1.187714845	1.144113115	2.177040838	1.509328937	2.344721739	1.586919691	2.055998621	1.493250348	1.42406569	1.448351604	5.532700482	3.784700386	4.251418433	2.489482629	434
4	972282.5	1.825865558	1.405109644	1.488304728	1.179668089	3.600689885	1.725168892	2.848651449	1.720778139	1.561694203	1.721076855	1.482319335	1.298063071	1.041084187	1.323846229	435
9	162343.5	1.529946333	1.452757205	3.153945631	3.51137434	1.589569114	2.27694675	2.040532704	1.770981436	1.10636082	1.325269738	3.1609013	3.782318888	2.376474742	2.809383346	436
13	821166.5	0.95130442	1.055048107	1.559456043	1.940091801	1.133204602	1.384139485	2.682644227	1.500697347	1.169417774	1.092751666	2.334694408	2.152372229	1.288669287	1.785514535	437
6	167800.5	3.163271819	3.146941825	5.180188575	4.692403146	4.550329606	2.9240178	2.394234161	2.074231329	4.058478627	2.797804498	8.910024481	6.776866476	6.604998626	5.3815107	438
8	222395	1.789943654	1.552639469	3.816045246	2.883865855	3.021427668	2.27415942	1.544200022	1.491600417	1.558580775	1.50903184	8.663304406	6.658062587	6.039333429	4.516889831	439
13	663330.5	1.508098979	1.444900817	2.597517397	2.970097461	2.01769216	2.131221676	1.501602016	1.561421183	1.196549802	1.29740875	45.28956766	38.03060755	20.35801208	20.98102513	440
4	198745.5	1.090594065	1.113965489	7.773222401	6.652868627	4.060415895	3.449499128	0.919922744	1.468880505	1.291585825	1.292621472	8.701932382	5.953222861	3.9308779	3.185098166	441
15	364179.5	1.406305099	1.334582963	1.551315076	1.317000528	2.0997714	1.309949305	1.690698784	1.622206298	1.525132754	1.385243256	4.179832517	2.344531653	2.422500834	1.703717965	442
9	384761.5	1.624343573	1.478630414	2.776053511	2.208706712	1.718038786	1.865726645	2.095905133	1.442436112	1.877757988	1.909419716	3.690886696	2.57663283	2.456359486	2.051097755	443
13	684019	1.839411038	1.232923545	5.547751965	3.838682576	4.548703517	2.770080169	1.064043489	1.702265423	1.392890213	1.307160651	13.361949	7.534642846	8.319894882	5.51955177	444
8	96736.5	1.333354889	1.544583567	1.428935413	2.171008328	1.264025259	1.774662132	1.528370184	1.514609107	2.094874788	2.197411441	2.764029835	3.068230139	1.83085308	2.650751956	445
10	709258.5	1.217974937	1.411234359	2.033157737	2.09893129	1.206167858	1.456890145	2.093912979	1.822940238	1.145789378	1.616652002	2.873014189	2.479042215	2.659037562	2.128403149	446
16	255723.5	1.706053454	1.318948005	3.027027194	3.309707581	1.882766442	1.968306649	2.082442778	1.552876158	1.255309296	1.339329185	14.27315772	15.16069895	10.11328775	11.25183642	447
16	107404	0.898042958	1.134283455	3.587312141	2.848345142	2.58481513	2.515847465	1.196695992	1.573797868	0.853110762	1.038166938	5.095674484	5.544955185	3.516802334	4.136379676	448
12	114816.5	2.599386566	1.900105007	9.683635616	7.573873841	5.185328667	3.797415926	1.62497157	1.709802131	1.219252504	1.529012334	7.776128184	6.750718525	6.372738498	5.400550859	449
12	306127.5	2.290436976	2.013558563	4.372322077	3.625888805	2.963120266	1.969135178	2.360193697	1.997683319	1.896089086	1.667196972	2.39113503	1.951280462	2.103343906	2.287278816	450
9	349924.5	6.334470496	6.301784584	7.072415693	6.743177065	4.850747321	3.120459714	1.991584946	1.913814659	4.939812538	5.690125059	14.09969435	12.72417793	10.43793271	9.125150728	451
10	404743.5	1.210914613	1.343662719	1.025251312	1.096635859	1.329253054	1.575329335	1.777594657	1.750979739	1.472256758	1.612661498	1.082069055	1.483595608	0.823003528	1.314887325	452
15	845972.5	1.324108859	1.279941861	1.586580492	1.678260515	1.090957809	1.563298597	1.923702507	1.654205305	1.66055511	1.432264248	1.606811721	1.46195781	1.258314476	1.391605568	453
7	729692.5	1.298107687	1.397476937	1.970841092	1.759055487	1.005099463	1.251632126	2.262387079	1.607994785	1.643304703	1.726625781	1.966707556	2.04384847	2.002539299	1.721263187	454
7	601465.5	2.005948279	1.572173194	2.498228677	2.327914092	1.800321448	1.827312324	1.132174775	1.676535194	1.266275313	1.269079611	9.664331451	7.650076393	9.145288094	6.498110648	455
5	365418.5	0.970050363	1.268166228	1.305410693	1.900847273	1.190534361	1.298454297	2.106287071	1.568832246	1.213055746	1.195444618	2.056144067	3.344999182	1.215094177	2.299467588	456
1	76449	2.336856765	2.134573077	7.72441557	6.578693157	5.339032462	3.775354655	2.34551147	2.125147479	1.125700487	1.506846868	24.60654943	19.64631583	18.05644853	13.9547878	457
13	21454.5	1.051371158	1.167073488	3.39193359	3.189393155	2.297420523	2.399481969	1.435347716	1.671166802	1.320530913	1.286389517	3.322903541	2.781447482	1.625900502	1.9939621	458
15	825639.5	3.25177013	2.215879364	13.14725518	9.8242234	5.658045713	4.821549822	1.138776243	1.811701783	1.424915906	1.549344629	72.53907125	44.08037258	62.2273318	38.2755112	459
16	280750	1.45543365	1.38212354	3.8327798	4.039322027	2.853549804	2.445242353	1.23074508	1.463917251	0.988729507	1.197015881	22.76447358	19.2434088	15.26676591	14.7612812	460
9	180890	1.71475669	1.412454512	1.670371967	1.741477745	1.600816298	1.704462076	1.798377261	1.541037555	1.284855128	1.317811353	2.900114029	3.13862486	2.328826762	2.28822171	461
5	458882.5	1.404196476	1.632984459	2.595232752	2.817344519	1.506742365	1.556622262	1.721784297	1.67204628	1.568494775	1.316451207	2.592289287	2.727518504	1.839187556	2.164378813	462
6	83921.5	5.475232125	4.27412987	6.790063661	5.704426626	4.136709283	3.133605523	2.065608737	1.713313266	3.375152516	2.535704435	5.39662836	4.816120531	5.934380681	5.030355142	463
15	141017.5	1.576473119	1.329227369	1.805632107	2.080994264	1.707912988	2.077539653	1.557116039	1.791792217	1.392067187	1.296689753	3.065538324	3.518905791	2.602335947	2.637848706	464
10	368600.5	6.942127286	4.87385043	10.94494178	8.534882037	3.848444485	2.420539706	2.983731656	2.389666106	3.575204241	2.240662142	3.763302353	3.58808815	7.253354235	5.446379286	465
2	9819.5	1.647394173	1.643210808	4.592419561	3.953489556	3.099039205	2.472510103	2.154152527	1.815591694	2.190258959	1.954143256	7.213415384	6.408318556	4.254963777	3.931251945	466
15	393120.5	2.064370489	1.859296912	2.863844915	3.401307885	1.582537884	1.946522183	1.816747111	2.030389775	2.039204437	2.01348392	3.352728987	4.651506144	2.943130051	3.970214502	467
5	409987.5	1.61638736	1.593172097	4.864717561	4.462576291	6.329485114	3.734397631	2.400179359	1.834114952	1.528584868	1.465199322	9.64778437	10.21240332	6.920909996	6.482922319	468
7	136848.5	1.062705087	1.442273454	1.529016829	1.529614246	1.337359444	1.37497465	1.251877431	1.381279778	1.463838985	1.435217066	1.170635738	0.860081927	1.053539794	0.973524768	469
1	229337.5	1.051621661	0.943830098	0.997815755	1.064072099	0.790549516	0.982610819	3.455854602	2.481827511	1.461844129	1.50241413	4.253853403	3.768262484	5.633287798	5.037369019	470
16	102456.5	1.184894404	1.248635142	1.007927971	1.212377995	1.596507234	1.371218712	1.093682077	1.674954273	1.14697856	1.165532458	1.101847805	1.278325511	1.50734451	1.278052287	471
4	787594.5	2.01112042	1.946066763	2.095993709	1.849856411	2.299793352	1.946962026	1.599520745	1.606660411	1.309478678	1.53222403	2.359370515	2.454912273	3.06126017	2.593693514	472
7	879319.5	1.761722638	1.431378486	2.337158193	1.712109662	1.758488826	1.584859424	1.561298761	1.720342069	1.840928576	1.474432277	13.69001342	14.87111999	8.368571912	10.10247855	473
4	116648.5	1.439458652	1.361579688	3.288913184	3.148233796	2.37087236	2.142113869	2.051514971	1.843016945	1.381609266	1.277109778	2.320315052	2.511135806	1.715878424	1.754942497	474
12	210810.5	2.884320286	2.163068053	5.945660321	5.504595354	2.880133278	2.334168524	2.244059399	1.955932664	1.975317762	1.703828741	4.97041652	7.61200339	4.424173111	5.361558573	475
2	166031.5	1.213774836	1.321564621	2.9246536	2.348024585	2.921322831	2.575485086	1.450430446	1.583771426	2.393121872	1.863906417	5.151109071	6.280753449	4.710617062	4.143891892	476
NA	NA	NA	NA	NA	NA	NA	NA	NA	NA	NA	NA	NA	NA	NA	NA	477
2	476706	2.024146232	1.997545439	5.406224871	4.645172356	2.85475288	2.635493298	1.189123766	1.480002709	1.258601255	1.568161696	15.04750073	15.06498314	13.50125251	12.1838818	478
11	618369.5	1.372890813	1.318157629	2.508990285	1.927385671	2.270564179	2.006912382	1.423584398	2.028990759	1.668244839	1.546065558	1.603672883	1.740830621	2.164056902	1.882051234	479
9	396542.5	1.94850296	2.034240701	3.052867259	3.529667662	2.52429761	3.176987658	2.167142495	1.544277667	1.441137479	1.407893888	4.697156382	6.667231818	3.493006757	4.158621406	480
8	119055.5	2.486909423	3.279453565	3.394183443	4.175018142	1.80226492	2.011343374	2.344998903	2.184514389	2.641459903	2.902185451	2.281137364	5.152592466	3.128795284	4.571160021	481
16	913444.5	1.576024065	1.924614023	2.272187645	2.598987907	2.285414609	1.948999383	2.423239638	2.128013594	1.219301008	1.44679605	2.442441125	3.305567965	2.148054161	2.338935959	482
7	167911	1.695932266	2.069048082	3.868995722	4.369588253	2.852927196	3.027457262	1.968566167	2.020008654	2.263147337	1.691077333	12.46533519	16.55790633	11.09267881	13.49444073	483
10	576050.5	2.43461434	2.151752377	4.977716927	4.050879068	2.409879585	2.513907919	1.697090789	1.605213356	1.616471579	1.194380494	9.791336825	8.878288018	8.372151717	6.243949198	484
12	689297.5	1.575020718	1.349632866	1.455071256	1.814918281	1.279731869	1.6539215	2.053212386	1.534180259	1.606567599	1.515467543	1.114711753	1.765447349	1.297946729	1.567303568	485
12	22735	1.640621768	1.181388342	4.576317505	3.417527555	2.558082686	2.433511285	1.166435618	1.48117503	2.364725409	1.641098937	6.69227459	5.24647002	3.445301795	2.941950223	486
10	173761.5	1.977016143	2.536540176	2.586428073	4.129653832	1.633157154	2.90375374	1.475318686	1.813717222	1.547981464	1.77890583	12.58978141	33.577932	12.32171648	27.34832297	487
16	726288.5	1.373136143	1.223397648	1.033933268	1.23124478	1.230236013	1.316235346	1.341050377	1.661141577	1.164033685	1.216411293	2.374214444	2.476147246	2.93238609	2.375554452	488
14	731599.5	1.654384594	1.388022402	3.130957998	3.220567302	3.045416881	2.233982481	1.378033902	1.533932148	1.407313994	1.233882434	9.606588564	12.37328516	7.028031628	7.410974649	489
2	466189.5	1.82619621	1.696950652	6.584802078	4.833853558	2.891750705	2.553878549	2.201071929	2.330365324	1.16164638	1.205999924	30.85781416	28.15225703	27.33505542	24.50791801	490
4	524297.5	1.906881437	1.97192099	5.718140554	4.047524131	2.398521489	2.22808738	0.867985344	1.599460394	1.292691874	1.571596268	8.391253902	6.498915923	5.620750329	4.291064539	491
11	477981	1.961910298	1.468997812	5.622391498	4.441488373	3.730361572	2.502257584	1.400504082	1.52547675	1.080260788	1.176347242	12.57433157	10.287946	10.5880163	8.481135386	492
4	1467232	0.913903851	1.103530822	1.53630323	1.91019991	1.243469361	2.166569316	1.481327165	1.766021335	1.01884023	1.529012116	1.979596905	6.604934285	2.615143346	5.148425419	493
11	256095.5	1.298603305	1.869441915	1.860103149	2.479945712	2.249549168	2.561999865	1.888154265	1.673778785	1.97937001	1.580179139	2.721296571	4.678778693	3.619995909	3.498204277	494
4	1089939.5	2.137994936	1.889435005	5.48284111	3.665233078	3.355673255	2.299376581	1.645046865	1.770331793	1.897835915	1.700610406	5.893737142	5.327062769	6.712786483	5.129274215	495
NA	NA	NA	NA	NA	NA	NA	NA	NA	NA	NA	NA	NA	NA	NA	NA	496
15	1075592.5	1.244017015	1.211417477	1.191565355	1.221747695	1.305173385	1.160159189	1.844277165	2.629864451	1.756883982	1.627336132	1.444719764	1.650110743	0.919517916	1.374955344	497
16	825590	1.838352364	1.798645274	2.80557734	2.841035392	2.988782872	2.117507468	1.574943778	1.619058444	1.893582956	1.791655186	6.31676501	8.049089522	5.495660737	5.754910195	498
8	302538	1.193588838	1.147639	1.67237584	1.099822167	1.896206464	1.380670376	2.012715768	2.027785343	1.300530771	1.272587992	1.189626861	1.048600734	1.683569593	1.123903227	499
12	789826.5	2.692487749	1.747249637	7.299340033	5.259103078	4.577134618	3.219040482	1.593819296	1.709250822	1.236372466	1.386159095	17.41645529	15.97591916	18.9813096	12.77204911	500
4	700567.5	3.693338422	5.001568836	15.15393127	19.87370512	6.303261357	6.586195883	2.159279216	1.682071535	1.520994533	1.452736434	59.93248613	103.9328414	71.65693536	99.7720769	501
14	759965.5	1.985621963	1.464244158	2.618501317	2.540756287	3.438273516	2.831880029	2.106572567	1.571637274	1.750310438	1.777251539	2.795590287	3.216712198	3.176230542	2.454362757	502
4	1180882.5	1.443830901	1.164138416	0.872382705	1.02784842	1.763645295	1.30185942	1.666522738	1.304220761	1.017522044	1.155400498	0.816977639	0.979091725	0.971693728	1.045503778	503
NA	NA	NA	NA	NA	NA	NA	NA	NA	NA	NA	NA	NA	NA	NA	NA	504
NA	NA	NA	NA	NA	NA	NA	NA	NA	NA	NA	NA	NA	NA	NA	NA	505
NA	NA	NA	NA	NA	NA	NA	NA	NA	NA	NA	NA	NA	NA	NA	NA	506
NA	NA	NA	NA	NA	NA	NA	NA	NA	NA	NA	NA	NA	NA	NA	NA	507
NA	NA	NA	NA	NA	NA	NA	NA	NA	NA	NA	NA	NA	NA	NA	NA	508
NA	NA	NA	NA	NA	NA	NA	NA	NA	NA	NA	NA	NA	NA	NA	NA	509
NA	NA	NA	NA	NA	NA	NA	NA	NA	NA	NA	NA	NA	NA	NA	NA	510
NA	NA	NA	NA	NA	NA	NA	NA	NA	NA	NA	NA	NA	NA	NA	NA	511
NA	NA	NA	NA	NA	NA	NA	NA	NA	NA	NA	NA	NA	NA	NA	NA	512
NA	NA	NA	NA	NA	NA	NA	NA	NA	NA	NA	NA	NA	NA	NA	NA	513
NA	NA	NA	NA	NA	NA	NA	NA	NA	NA	NA	NA	NA	NA	NA	NA	514
NA	NA	NA	NA	NA	NA	NA	NA	NA	NA	NA	NA	NA	NA	NA	NA	515
NA	NA	NA	NA	NA	NA	NA	NA	NA	NA	NA	NA	NA	NA	NA	NA	516
14	738025.5	1.457298703	1.495014079	2.400720796	3.42830978	2.237015613	2.786577139	2.510469921	1.756054785	2.026227729	1.947191515	5.840775018	9.026606705	3.307502705	5.674361699	517
15	308247.5	3.988594229	3.674327951	5.097776986	4.257790255	1.547787662	1.692176088	2.937066049	2.251698111	3.661766493	3.108972206	8.648223898	5.033888337	4.819078357	4.219168818	518
13	55285.5	1.306774097	1.522725462	2.973223274	3.38152075	2.833752812	2.734119334	1.855334969	1.904136583	1.344720998	1.351750225	5.873947629	5.228634357	2.858219004	3.571102604	519
NA	NA	NA	NA	NA	NA	NA	NA	NA	NA	NA	NA	NA	NA	NA	NA	520
NA	26459.5	NA	NA	NA	NA	NA	NA	NA	NA	NA	NA	NA	NA	NA	NA	521
12	89682	1.539547426	1.688263323	2.065763849	2.369092897	1.260726894	2.222780186	3.084184714	2.037034389	1.182355866	1.552734824	2.455618591	2.514599177	2.073961973	1.86799141	522
14	261794.5	1.297597201	1.44674649	1.820173843	2.593220753	2.369226559	2.130145612	2.230565153	1.704184208	1.463773514	1.487963147	3.26865064	3.305304992	1.688490206	2.468470142	523
4	594045.5	2.418437125	2.16079898	6.45291437	6.123438579	3.950102564	3.622485474	1.89806595	1.744021006	1.13459058	1.234243316	17.01246097	12.81544541	13.59997787	13.7255544	524
16	684794.5	1.506280261	1.903449688	3.179286839	3.11168963	1.941707604	2.102247389	2.36332135	1.822035967	1.476876827	1.497028187	10.78016639	12.29699434	6.858578732	7.631268811	525
2	285660.5	1.763463217	2.438967533	2.296351741	2.691457075	1.53830524	2.018450868	2.286307533	1.920042019	1.876551802	2.003664226	3.587589768	3.194313186	2.367225939	2.646081736	526
4	1077965.5	3.10632192	2.521725	3.918160675	4.120413467	1.863460921	2.413458079	2.275778419	1.571636405	2.482134294	1.815810198	20.62233597	16.79420186	7.400369719	7.588249517	527
8	427473.5	1.155308978	1.373193795	1.257871791	1.467307351	1.506403264	1.435006024	2.125026257	2.184432415	1.533424618	1.562594587	2.635716597	3.073513552	1.341489959	2.298250646	528
4	204759.5	2.007024941	1.401138249	5.189606677	4.313603718	2.638707269	1.673020109	3.028140198	1.982856134	1.782500745	1.540222063	2.579379217	1.773277022	2.749246967	2.524306228	529
2	449988.5	1.970267118	1.990217994	4.665418021	5.284120857	2.707561606	2.889043762	1.909923178	1.616637061	1.595423964	1.461964486	25.38734075	22.75030116	14.02449373	17.23604996	530
NA	NA	NA	NA	NA	NA	NA	NA	NA	NA	NA	NA	NA	NA	NA	NA	531
10	383924.5	3.260140606	3.112238442	6.060900593	5.239929136	2.650434849	2.368422381	1.79226475	2.199890491	1.566810946	1.913976355	18.42024286	11.65777859	9.540786605	7.570677999	532
12	867289.5	2.798872448	2.408093328	9.256209176	7.176403723	5.81504825	3.995647586	2.564296729	2.336076024	2.48607893	1.967210826	130.9295203	66.03484867	79.09807415	42.15122764	533
11	185702.5	2.603942367	1.889432782	5.130154086	4.314892425	3.165512731	1.810873379	2.137644463	1.935542434	1.666365386	1.531699904	6.551933892	4.59804632	4.956934822	3.562997163	534
4	1116116	1.294164078	1.47820506	1.248053692	1.424748918	1.262346077	1.497667037	1.86600221	1.511083309	1.516807612	1.478394913	3.572802844	2.892282366	3.182310605	2.499285302	535
4	1054568	2.065165587	2.46192205	6.314965657	6.490956245	3.986805307	4.065530835	1.96173905	1.776786915	1.205127239	1.376903339	11.07153512	10.95195215	8.862311726	9.781347128	536
NA	NA	NA	NA	NA	NA	NA	NA	NA	NA	NA	NA	NA	NA	NA	NA	537
13	612374.5	1.166808749	1.307966963	1.428886003	1.901676777	0.792608115	1.669479404	2.011087175	1.606682362	1.378520834	1.284011658	3.822318127	4.387307494	1.358422441	2.525755189	538
4	225632.5	1.140598582	1.184420205	1.1923767	1.493020014	1.455564223	1.544769362	2.315919382	1.773004629	1.107766894	1.197909499	1.663208966	2.14386167	1.396692593	2.142327631	539
2	389099.5	2.344055145	2.109613683	2.735490563	2.585472736	1.597177561	1.518694183	2.350160543	1.683745755	1.83510336	1.688658645	5.82664449	7.376936883	5.416816998	6.216169245	540
4	1046546.5	2.057368284	2.112759476	1.63795759	1.792473152	1.389696288	1.979530402	2.048405379	2.169253781	1.495595148	1.731892867	2.422194519	2.544368016	1.466679281	2.183655253	541
12	247124.5	1.792564547	1.582526072	3.110526636	3.081218289	4.059431605	3.024661926	1.879835962	1.859603091	1.39222723	1.493033231	3.680361188	4.022115294	3.465705669	3.482717881	542
7	147096.5	1.653081821	1.547098932	2.705447177	3.047116933	2.249126497	2.52750521	2.157522091	2.054264791	1.915927209	1.63401593	2.379800834	2.603624957	2.364036567	2.818864548	543
11	83150.5	1.620665023	1.774925855	4.761178141	4.05801915	3.452738187	2.665697108	1.533832832	1.682875647	1.141382247	1.371190115	6.141381344	4.863765268	3.231351704	3.136480365	544
15	866798	1.667071175	1.264505474	1.972187214	1.469572254	1.254025432	1.502620957	1.508257891	1.698256094	1.16720628	1.264419478	2.427105646	1.743915143	2.031309513	1.669160208	545
10	647009.5	1.236518414	1.40298429	1.927235604	1.907570981	2.214469936	1.382768151	1.631107387	1.592909071	1.319601193	1.421902546	2.599322908	3.462240081	3.052329553	2.532249301	546
10	404276.5	1.343733831	1.365730141	0.838252144	1.181023831	0.85204675	1.484532869	1.713887857	1.688966646	1.386764301	1.473147133	1.03226652	1.387823538	1.013769933	1.321724693	547
11	365028	1.514677313	1.486054938	2.758756465	2.847896517	2.692370718	2.141807927	1.321968328	1.6202617	1.093852425	1.106767137	6.403156669	5.451267067	4.392823048	4.184888452	548
9	110180.5	1.079745352	1.160120531	0.997305289	1.282582914	0.971005637	1.171792606	1.955801603	2.14151099	1.353817551	1.514824687	0.980149129	1.269188649	0.827367062	1.153288017	549
11	266900.5	1.811169686	2.069552993	2.83361475	3.607959997	2.796938128	2.622066649	1.802643214	1.827529243	2.017045016	1.68172816	2.034256162	2.40761955	1.56277032	2.489876748	550
4	576168	2.051318378	1.5008438	3.070450538	2.008180439	1.925645327	1.662245699	0.89825934	1.548639084	2.04504766	1.364371055	7.260488726	4.848684828	3.957076179	3.078374171	551
7	975918.5	1.08664835	1.228727257	1.106577276	2.024999722	1.32859541	1.944683588	1.33741482	1.362246648	1.893259	1.786796955	1.704925557	2.274150762	1.242243231	2.143720195	552
12	613815.5	1.760686675	1.907907023	2.406375744	2.371524574	2.412462257	2.57176601	1.825148812	1.754531957	1.373543039	1.457002795	8.742148044	9.817962818	6.876851933	6.984679698	553
14	310903.5	1.698685958	1.40840548	6.287330565	5.875586469	5.313812371	3.587048782	2.133833338	1.864994036	1.202115425	1.29040065	12.60165338	11.95917577	10.20665201	8.461259869	554
4	1378714.5	1.732312196	1.734907839	2.605478819	3.160426443	1.295907698	1.842195038	2.593920635	2.179535392	1.339761759	1.54051491	1.725394766	1.663565667	1.836023543	1.762302215	555
14	762319.5	1.217260757	1.424994318	2.266351271	2.385586862	1.639044323	2.175039869	1.366308904	1.627246216	1.745400409	1.860799044	5.372169385	4.968395248	2.958434149	2.896327053	556
10	393968.5	2.834688248	2.920429072	5.900783847	5.893526199	4.866389453	4.505082225	2.32984547	2.018163508	1.338109756	1.635292463	16.12775122	15.78159916	12.8184491	9.994753319	557
4	838587.5	2.415647335	2.417413056	4.470933708	4.066678931	2.73487613	2.419223226	2.322855838	2.046721292	1.552628483	1.282215825	8.831341248	6.954506382	12.17795007	8.264959142	558
5	217994.5	4.546346328	2.977544267	6.662300626	5.50995243	2.889533094	2.50763676	2.119010584	2.154432615	2.172801409	1.821822903	3.453073307	2.586581111	3.843254543	3.341620675	559
2	154145.5	1.447080312	1.459698915	2.246367295	2.583433075	2.633930045	2.299957668	1.848693518	1.953392176	2.087383101	1.704235011	4.39872521	6.529197484	3.936388464	4.7829756	560
4	1170482	1.463536444	1.514993628	1.854375624	2.405562166	1.290160978	1.813152415	1.878907774	1.652568812	1.624147485	1.443731639	1.537468571	1.812335372	1.523049552	1.753796829	561
13	884629.5	1.229817942	1.138374438	0.813519116	0.901207334	1.312662118	1.580091737	2.706770586	2.547944906	1.319376712	1.482905055	0.930087581	1.204285183	1.049814151	1.139894518	562
11	105532.5	1.297351238	1.406679288	1.329987387	1.695561952	0.952543759	1.192851815	2.163545749	2.023336999	1.861283126	1.636564727	1.047603632	1.315369753	0.82715691	1.444202145	563
9	387015.5	1.840271951	1.630918512	2.565028818	2.454239613	2.043037985	2.055407956	1.444451032	1.559896241	2.693167085	2.513477404	4.113300561	3.575309924	3.304535846	2.823557293	564
2	245938	2.239060825	2.659615766	2.244877911	2.583371983	1.660584677	1.82571884	1.181906617	1.70070376	2.970449733	3.454003	2.468020136	1.800394731	1.851538331	1.971832166	565
10	280018.5	1.474728348	1.979071787	6.036757909	7.331792437	3.496789925	4.378997749	2.348904044	2.072891191	1.389093924	1.469312631	18.41290457	38.13382089	16.29455507	23.25005701	566
12	1006589	1.743051157	1.492242675	3.429666958	2.827321024	1.589138216	1.769015577	1.620534196	1.705206081	1.478360655	1.724973295	7.668949427	6.657359747	6.098960338	4.810741351	567
7	432306.5	2.985284625	2.415587653	4.938760267	5.377007871	2.866550143	3.291755255	1.488145047	1.665011295	1.394130229	1.423153282	11.34916225	14.18422574	9.560899934	10.25938371	568
13	8716.5	1.604680356	1.062715502	1.8771589	1.187091691	1.60638696	1.003951872	2.059014263	1.326437009	1.748231306	1.158945236	1.684314254	2.331614801	1.719363963	2.419612307	569
15	726373.5	2.18780819	1.93791219	2.952075918	2.770047783	2.157066216	2.061159398	2.332473081	2.156927558	2.104000633	1.854389992	7.79297726	9.089005854	6.335089424	8.003214943	570
12	954918.5	2.50377012	1.710390967	9.950992082	6.617743291	4.522052409	3.806900685	1.262217392	1.745648152	1.883040476	1.760645962	63.28516935	47.30161166	45.96964339	28.99788905	571
15	765220.5	1.572855536	1.825925648	2.059746073	2.600428687	2.075575069	1.948503403	2.004961048	2.155392643	1.517680898	1.50019581	2.418585844	2.551907855	1.951281217	2.102371507	572
3	209124	1.563172621	2.983039536	3.753211745	5.791767601	2.551342231	3.906807166	1.576453246	1.40000837	1.434855518	1.311253988	4.849737128	9.446170622	3.95637495	5.94374368	573
9	220810.5	1.036989515	1.103593382	1.292821626	1.022810251	1.9796177	1.304945266	1.330066676	2.152065338	1.570910182	1.449754804	2.134106148	1.596243466	1.607553067	1.400905738	574
15	725311.5	1.533811049	1.699129688	2.068137885	2.231904173	2.299618781	1.901260997	2.89869426	2.234216628	3.322071174	1.858554485	1.642325838	2.982469954	2.961106877	3.204192534	575
15	376410.5	1.143110277	1.15548568	0.979814887	1.184198344	1.157245381	1.275661584	1.904212598	1.791826666	1.210238021	1.260865502	0.772099894	1.123153116	1.176800953	1.28796569	576
14	89642.5	1.657969553	1.189439138	3.008381908	3.092024688	3.112829601	2.649309938	1.902261599	1.448759958	2.070488681	1.352375349	5.560422336	5.900341671	4.561168767	3.946551486	577
16	534109.5	4.115766621	3.771842118	6.184511127	6.259630654	3.83202499	2.862141006	1.820566047	2.320644141	3.080803299	2.656661478	5.207796646	5.317471387	5.927241037	5.741539598	578
7	36015.5	1.241351679	1.282245542	1.869652596	1.549850623	1.786721117	1.438437113	1.68573049	1.616646857	1.357396491	1.513946078	2.860748119	2.487705254	2.578436645	1.690991116	579
5	408905	1.547515036	1.600664385	4.876015265	4.239818847	2.768873458	3.166082045	1.259692702	1.750777769	1.799392223	1.482484826	10.70798017	12.31071237	6.823971053	6.486414824	580
10	315175	1.917013684	1.948897472	7.0275366	6.947593583	3.562885091	3.775478457	1.030786491	1.045889206	1.283937966	1.099044634	3.992393925	5.421324632	4.615789857	4.384190367	581
NA	NA	NA	NA	NA	NA	NA	NA	NA	NA	NA	NA	NA	NA	NA	NA	582
8	361288	1.438776736	1.627850504	3.930478886	3.93336441	3.379489462	3.055285496	2.305936391	1.949109117	1.324375305	1.728268632	15.66159965	19.94146624	11.02288694	12.03828735	583
4	1357668.5	1.358264798	1.331199503	2.550895705	2.04480235	1.528450601	1.877462242	1.667462121	1.745127686	2.034031615	1.537466413	3.192642784	3.840215307	1.996096501	2.21685564	584
9	218377.5	1.202119453	1.371345673	1.510934513	2.154859903	1.548640106	1.881416186	2.413252682	2.071250874	1.717576066	1.703407365	0.964534895	1.483955324	1.327212526	1.875143429	585
8	350628.5	1.277484778	1.547263798	2.390752233	2.660195436	1.306534369	1.937365404	1.368656478	1.911208812	1.246896205	1.28915357	1.80450825	2.661422806	1.137035601	1.722996017	586
12	362360.5	1.372924919	1.366003251	0.705727619	0.805425781	1.309052594	1.13527482	1.572358283	1.949971278	1.573390155	1.470046214	0.756945972	0.916491298	0.939921547	0.862006509	587
4	618022.5	1.7716555	1.836467708	2.836191052	3.695996536	2.785263744	2.741709875	1.843142079	2.131840892	1.846494018	1.818792686	4.035211779	7.446475796	5.13208292	7.759731788	588
14	742849.5	1.364585729	1.306028422	3.179683223	3.344622773	2.786780408	2.764349624	1.872166521	1.884562036	1.749117886	1.587122425	3.274568256	3.861165332	2.150357068	2.825590606	589
NA	NA	NA	NA	NA	NA	NA	NA	NA	NA	NA	NA	NA	NA	NA	NA	590
NA	NA	NA	NA	NA	NA	NA	NA	NA	NA	NA	NA	NA	NA	NA	NA	591
NA	NA	NA	NA	NA	NA	NA	NA	NA	NA	NA	NA	NA	NA	NA	NA	592
NA	NA	NA	NA	NA	NA	NA	NA	NA	NA	NA	NA	NA	NA	NA	NA	593
NA	NA	NA	NA	NA	NA	NA	NA	NA	NA	NA	NA	NA	NA	NA	NA	594
NA	NA	NA	NA	NA	NA	NA	NA	NA	NA	NA	NA	NA	NA	NA	NA	595
NA	NA	NA	NA	NA	NA	NA	NA	NA	NA	NA	NA	NA	NA	NA	NA	596
NA	NA	NA	NA	NA	NA	NA	NA	NA	NA	NA	NA	NA	NA	NA	NA	597
NA	NA	NA	NA	NA	NA	NA	NA	NA	NA	NA	NA	NA	NA	NA	NA	598
NA	NA	NA	NA	NA	NA	NA	NA	NA	NA	NA	NA	NA	NA	NA	NA	599
NA	NA	NA	NA	NA	NA	NA	NA	NA	NA	NA	NA	NA	NA	NA	NA	600
NA	NA	NA	NA	NA	NA	NA	NA	NA	NA	NA	NA	NA	NA	NA	NA	601
1	17283.5	1.625297866	1.699957939	2.121180877	2.100168388	1.561650159	1.839953421	2.012760311	1.893774377	1.825609558	1.783118682	1.72890622	1.786582874	4.005562053	1.95870691	602
4	148051	0.766051438	1.290684606	1.614056235	1.718036921	1.311540333	1.373066669	1.609908064	1.571685331	1.087051728	1.437365593	12.58551112	13.12146995	14.45165318	12.06967779	603
3	15509.5	2.080947274	1.900090846	1.20222248	1.368563328	1.507163551	1.409689369	2.151482754	1.835376657	2.533240533	2.803054135	1.249964106	1.223888492	0.945495479	1.19709284	604
4	996856.5	1.483852823	1.752625942	1.572168212	1.76680228	1.052517771	1.502666013	1.669873261	1.935929781	1.45598737	1.567728797	1.504110158	1.613237629	1.256084151	1.481130241	605
10	612972.5	2.015063483	1.591416866	2.843451146	1.791906991	1.10958294	1.465046406	1.652601659	1.749306485	1.458104795	1.256284434	2.925960656	2.511570458	2.785598755	2.088134731	606
5	80102.5	1.674353171	2.064775808	4.663568763	4.999557728	5.12893263	3.809106023	1.615879013	1.589056288	1.409439834	1.725437963	5.716716355	6.315295073	3.835029208	4.267607405	607
10	609770.5	1.428354882	1.981327496	1.222309716	1.650103192	1.610986954	1.659746053	1.648734631	1.486201934	1.415852637	2.375841203	4.090866651	3.822110948	2.237799071	3.25014018	608
2	597155.5	1.039101518	1.212445312	1.214392301	1.408752256	3.447505575	1.780055413	1.986596965	1.805295256	1.319069773	1.382867291	2.604904509	2.227275633	1.36189939	1.638027129	609
8	434770.5	1.447051203	1.221010566	0.795102943	0.847041506	1.399432748	1.30966358	2.55715313	2.253661309	1.785643603	1.466487952	1.178634917	1.237337325	1.1078502	1.193929202	610
12	183053.5	2.957627405	2.613449621	5.448075233	6.480215987	2.836144518	3.792314814	2.368335633	1.984318959	2.57853105	2.23461361	11.34241598	9.940857115	5.495930665	6.070124643	611
13	75508.5	1.545138727	1.578541896	3.444123415	4.180237448	1.985513854	2.571944106	1.968575309	2.068801874	1.526622098	1.60452542	11.47396102	11.90765402	5.42800559	7.434422739	612
15	432052	1.816275677	1.472184901	2.285556193	2.163016068	3.110227816	1.987885304	2.49935966	1.989453337	1.200902107	1.418463932	2.454414911	1.684435824	2.001145386	1.922909394	613
16	281756.5	1.483385377	1.379125327	2.721751156	2.793760122	1.558981203	2.132650119	1.212756774	1.526818875	1.407372031	1.196727042	8.254302673	8.767804109	6.357018416	5.947598696	614
16	172871.5	1.742153804	1.558759839	5.17885163	3.607811073	3.728305165	3.016967979	1.439769111	2.079269797	2.32456876	1.828882372	10.37047467	6.315451879	5.078096697	3.985745264	615
2	497240.5	1.807378162	1.788809854	3.008483065	2.738922145	3.35758038	2.025383489	1.802109576	1.929604914	1.425309546	1.653817448	5.819137035	4.356621796	4.287637542	3.503774425	616
15	191013.5	2.792553781	2.589561089	5.23155	4.967658315	2.242698469	3.286288987	2.869159696	2.214801687	2.432842271	1.913940411	7.372677668	6.292598585	5.161435297	4.916343765	617
16	703798.5	2.237261061	2.18360712	3.27240982	3.89338459	2.290908892	2.368935783	2.341872464	1.955589472	1.51663409	1.701355358	10.88663531	11.79453279	7.796774554	9.27265139	618
10	498502.5	1.804243844	1.762700361	2.05637356	2.501673794	1.453180601	1.604758584	2.316989829	1.850046397	1.599303275	1.500332696	2.255958295	3.108966735	1.777239881	2.827229908	619
4	510718	1.574585635	1.986286618	2.334657892	3.185592236	1.867508274	2.30344231	2.458571492	1.819376169	2.275548139	2.200234367	4.63161176	5.8525686	2.267640235	3.45127684	620
13	797126.5	2.366876681	2.721722095	7.379528288	9.764734266	4.520331724	5.720705827	1.430689919	1.347237686	1.062394815	1.0118292	22.00788348	24.14589943	9.245735262	12.29698224	621
4	996276.5	1.577575353	1.880811359	1.524742576	1.743464302	1.097834514	1.587232066	2.002553849	2.036818082	1.653892246	1.663087058	1.613884601	1.582205222	1.421664618	1.615631403	622
4	259091.5	1.732888722	1.431377092	3.331428022	2.432662623	2.069368546	1.891133931	1.877294414	1.814206042	0.987882773	1.36799621	14.25967002	8.968535249	7.841685252	6.44033582	623
11	536399.5	1.438141997	1.64623451	2.075580894	2.154561724	1.581647507	1.951703203	2.240783736	1.798579163	2.006718256	1.654176845	8.024158545	11.90553109	6.538622732	8.571976733	624
2	274513	1.857055007	1.846306274	1.336554471	1.02576941	1.262562471	1.293314391	1.949611554	1.594407608	2.544512296	2.68918875	1.490057706	1.496388408	1.667106649	1.594774357	625
2	220326.5	2.460752493	2.190688909	2.12387669	2.433219979	1.569682547	1.854051188	2.52214349	2.051763569	2.827149505	2.62365253	7.162705176	5.676525107	5.843579122	4.820609019	626
16	492695.5	1.620682761	1.877174153	3.603344726	4.6325202	1.94631057	2.683623925	1.271814523	1.433466904	1.225851869	1.265710497	8.500551214	8.630014344	6.870810311	8.666973052	627
15	700306	2.914808562	2.56227725	8.610084815	8.549375352	5.716315588	4.994480541	2.640972742	1.739052684	1.886098065	2.099869741	41.55091289	59.78158002	40.14295351	46.54124328	628
8	428410.5	1.433519905	1.268791901	1.693984624	1.407101206	1.823110315	1.42981215	2.58678788	2.124712752	1.717798473	1.550740194	6.123204136	5.840772275	4.654862591	4.167582226	629
10	417646.5	2.860609629	2.7052012	2.389270322	2.524430489	1.599463888	1.387910101	1.962620725	1.577162993	3.746220359	3.362338639	0.96390896	1.303502626	1.421241013	1.433808931	630
16	375850.5	1.53695385	1.705899836	3.175187532	3.016104887	1.891705427	1.857745035	1.997318907	1.649465491	1.079440004	1.353105428	19.79291418	18.12992537	13.75063176	13.59687306	631
4	185483.5	1.200105362	1.288204148	1.671390897	1.937411452	1.481202297	1.527177182	1.883399666	1.785504596	1.369770926	1.554593842	3.568399384	3.162817606	4.07766699	2.803914569	632
4	823306.5	1.469176486	1.60668631	1.31125303	1.453971485	1.471609694	1.672332891	2.535137344	2.009355378	1.580145489	1.561099505	1.479825538	1.010181139	1.144168416	0.861177082	633
3	40715.5	4.269321498	3.684372872	13.41192114	11.34402667	8.605880418	8.509343777	1.454610242	1.777206557	1.825083619	2.14259356	31.27929223	33.46716214	22.39254247	21.97211343	634
9	83318	1.211016414	1.225488252	3.924756968	3.341758998	2.717507494	2.32584279	1.161676071	1.470120459	1.09524085	1.226639534	5.108833809	3.622341372	3.457433659	2.435563696	635
10	297475.5	1.839123806	2.112528369	3.175623313	3.189794062	1.709390075	1.797842354	2.522214552	2.072913812	1.328030688	1.665997802	3.194550773	3.73223308	2.711383695	2.887354494	636
4	341665.5	1.604823766	1.315751673	1.797409413	1.662066434	2.320919257	1.729085546	2.098949564	1.867742862	1.491112991	1.25815757	2.146946323	1.905952291	1.943475959	2.071862528	637
12	792030.5	1.824030693	1.919553461	1.790031825	1.90125762	1.22905213	1.688348734	2.101622949	1.697417581	1.452566639	1.557989551	4.952620634	5.106605197	3.455590355	3.513414693	638
14	57204.5	1.406636261	1.183916271	2.580414324	2.856100341	2.746442695	2.378463842	1.990445816	1.885649393	1.099200509	1.275584734	4.177864221	5.418524697	2.983846188	3.988512051	639
15	1064112.5	1.064360688	0.984392855	2.178004103	1.749019332	2.333807104	1.688111269	2.216261356	1.605919083	1.295190127	1.220889097	1.327924978	1.298995269	1.416937785	1.184335669	640
3	239841	2.891296374	2.433009151	4.505916183	4.595419321	1.833950801	2.46300299	1.559224701	1.452895657	1.975229459	1.545860315	7.921197787	12.45989179	6.694926239	7.879794507	641
NA	NA	NA	NA	NA	NA	NA	NA	NA	NA	NA	NA	NA	NA	NA	NA	642
14	52939	1.287777065	1.453543971	7.123693175	5.248442682	2.833515725	2.717325197	1.634734739	1.81260363	1.401281987	1.43502965	6.558133258	6.186818113	5.42684781	5.00349903	643
4	971482.5	1.300232121	1.42980594	1.211114836	1.472321007	1.569500595	1.748344656	1.692631001	1.744831467	1.853284454	1.689109793	1.557326355	1.609259544	1.566090458	1.523815092	644
13	120445	1.366108818	1.371714379	3.281406271	3.476370908	1.982696141	2.667454279	1.583352459	1.618753024	1.214670333	1.320353406	6.679578909	7.081914612	6.307092612	6.862265818	645
4	1227614.5	1.004060041	1.023847452	0.799754305	0.665464102	1.286034514	1.172432906	1.278991227	1.53396016	1.59482814	1.330627089	0.737768796	0.776987816	0.585877018	0.694709255	646
12	150234.5	7.099956999	7.258538642	4.442977703	4.876301688	2.955510563	2.218403729	2.339524663	1.93975446	10.6835802	9.294082685	1.60663272	2.491853703	2.346330368	2.855321499	647
14	428383	1.3191679	1.821879901	2.944044288	5.53172248	2.694532031	3.415701785	1.526872804	1.607591952	1.001923408	1.136081884	10.88860672	20.66770241	10.2782472	19.43502454	648
NA	NA	NA	NA	NA	NA	NA	NA	NA	NA	NA	NA	NA	NA	NA	NA	649
4	195939.5	1.144589021	1.388359252	1.992019981	2.325157305	1.237480922	1.559307069	1.826447032	1.714755349	1.872830528	1.459703343	1.231802879	1.405140937	1.206379648	1.609405281	650
4	573921.5	1.971802008	1.378046759	2.223936829	1.713444089	2.303200244	1.638520651	1.362596534	1.753888464	1.253028736	1.300224783	4.176117699	4.252399455	6.520315709	3.532827401	651
11	585460.5	1.581242341	1.739128698	2.941374606	3.140688574	1.807244733	2.020584517	2.545121144	1.835086005	1.785603343	1.713528002	2.5729262	3.057138882	3.370493172	3.289957567	652
15	91527.5	1.314323532	1.358363856	2.527701714	2.494271842	2.537874258	1.793287757	1.897646528	1.723025604	2.103133478	1.525491598	4.649425719	4.133000787	2.758230757	2.555886707	653
12	1016542	1.514043936	1.483389698	3.379117961	3.659717316	1.529510669	2.343666057	1.638688905	1.704455055	1.887274402	1.716726195	2.515461437	4.231166115	1.676664146	2.881523189	654
8	445312.5	1.337137541	1.217177895	1.444633191	1.510648626	1.027904807	1.571151591	1.47171008	1.978646661	1.137993557	1.169138429	2.319602435	2.883154429	1.897236793	1.741005184	655
14	720100.5	1.203847595	1.204017188	2.656189548	2.874436581	1.803341698	2.717306929	1.396081828	1.705832256	1.205842587	1.430997956	2.311024273	3.131801189	1.499255624	2.71249209	656
14	612240.5	3.189372283	2.402581276	4.418694945	3.524728943	1.624802066	1.701323928	2.057502819	2.083988434	3.691320719	2.766312262	2.033548828	2.585664309	2.717013678	2.712923217	657
7	608902	3.666579279	5.166192505	6.769062455	11.61677703	6.745513877	7.69018762	2.467756364	2.181906001	1.54371512	1.942543467	18.63743153	41.0756161	16.50616302	34.93194772	658
14	278115.5	1.228856897	1.207638114	0.902624649	1.241681094	1.307029109	1.578273511	2.196277499	1.730900969	1.351451294	1.378243217	1.22296868	1.841008724	1.165282024	1.571293843	659
11	395480.5	1.786466079	1.811004479	1.65609502	2.181005722	1.253499055	1.449434213	1.391626677	1.424808587	2.056632114	1.825095769	1.235093283	1.890010517	1.123415046	1.74437254	660
14	295677.5	1.334994302	1.444906485	3.16064252	2.451963823	2.129748687	1.753717116	1.759290354	1.774318625	1.397956464	1.490341607	4.299532472	3.895592187	3.831794992	2.886252016	661
2	329678.5	2.020659746	2.18052688	2.082180215	2.455752035	1.690225097	2.414862023	1.912097379	1.932220437	2.167294085	1.96702221	3.964144493	4.690656218	3.745387652	3.785967634	662
2	309115.5	1.914084613	1.892187649	3.280394367	3.427278758	1.832687438	2.566585822	2.952815972	1.860292933	1.685282151	1.643576803	2.76321498	5.79618067	4.176202948	5.550105986	663
10	398936.5	2.180711468	2.006558198	2.473384668	2.460785593	1.890758104	1.577943993	1.834487746	1.775392677	2.023580828	1.832374944	1.123556081	1.51274324	1.3939829	1.726968695	664
14	48682.5	1.523518322	1.395793417	5.5165307	4.488484415	2.757626495	2.36090592	1.826049747	1.659639504	1.224803257	1.333866447	4.703764709	4.694915324	4.079122833	3.338948662	665
12	894326	1.672036546	1.755608335	4.792906115	5.882871389	3.292168146	3.207146419	1.509284042	1.684479772	1.532739346	1.57807067	15.10339745	22.53716905	11.00512002	14.51205412	666
12	546388.5	1.937506613	1.753855547	2.50237154	1.932625046	3.758856135	1.643201706	1.957526202	1.779608555	1.737675622	1.518806823	5.247281106	4.348808688	3.272708114	3.076449908	667
11	286158.5	1.569481968	1.383912275	1.773533155	1.83510138	2.300953303	1.903456268	2.063412915	1.615870032	1.30541803	1.326180584	4.268708555	4.726649778	2.921919092	2.903955767	668
8	44183.5	1.190977067	1.45629934	1.032896403	1.430283116	1.13965151	1.584210464	3.855748675	2.981526202	1.714879233	1.721500157	0.852028198	1.008902977	0.95948387	1.10244425	669
5	425067.5	1.568174939	1.54000811	2.353626635	2.181152615	1.944155991	1.602606741	2.012865618	1.709153854	1.742431392	1.509903202	3.322884789	4.364460648	3.870814846	3.62507519	670
7	557072	1.912790183	2.125952837	3.214327818	2.795256145	2.094895378	1.981762589	1.327925181	1.600023225	2.187098853	1.98901571	2.891190012	3.141615924	3.361200599	2.990328594	671
4	909670.5	2.711206427	1.685899767	4.354220888	2.1964343	3.409153777	1.661891594	1.131299891	1.461458733	1.634725078	1.251701464	21.6542589	12.2007483	18.54754757	9.772223567	672
2	407082.5	1.758744336	1.513978237	3.677857358	2.796493041	2.465262362	2.435792395	1.165991766	1.756183509	1.237624195	1.722994198	3.028483512	4.207791865	3.478981857	3.493938304	673
13	118368.5	1.500395717	1.293272313	1.98388771	2.269602456	1.848375263	2.293361821	1.980340098	1.695998003	1.336126726	1.328660986	3.80235252	5.371801773	3.338333969	4.151520762	674
NA	NA	NA	NA	NA	NA	NA	NA	NA	NA	NA	NA	NA	NA	NA	NA	675
NA	NA	NA	NA	NA	NA	NA	NA	NA	NA	NA	NA	NA	NA	NA	NA	676
NA	NA	NA	NA	NA	NA	NA	NA	NA	NA	NA	NA	NA	NA	NA	NA	677
NA	NA	NA	NA	NA	NA	NA	NA	NA	NA	NA	NA	NA	NA	NA	NA	678
NA	NA	NA	NA	NA	NA	NA	NA	NA	NA	NA	NA	NA	NA	NA	NA	679
NA	NA	NA	NA	NA	NA	NA	NA	NA	NA	NA	NA	NA	NA	NA	NA	680
NA	NA	NA	NA	NA	NA	NA	NA	NA	NA	NA	NA	NA	NA	NA	NA	681
NA	NA	NA	NA	NA	NA	NA	NA	NA	NA	NA	NA	NA	NA	NA	NA	682
NA	NA	NA	NA	NA	NA	NA	NA	NA	NA	NA	NA	NA	NA	NA	NA	683
NA	NA	NA	NA	NA	NA	NA	NA	NA	NA	NA	NA	NA	NA	NA	NA	684
NA	NA	NA	NA	NA	NA	NA	NA	NA	NA	NA	NA	NA	NA	NA	NA	685
15	65512.5	1.26263352	1.103926465	1.489127871	1.153855612	2.253089406	1.544382812	1.834205772	2.016710469	1.418747893	1.409164021	2.548058144	1.041181496	1.383792428	1.122797892	686
2	453416.5	1.916170185	1.867362424	4.568301836	4.690233717	4.066039441	3.439358611	1.946566679	1.496188537	1.583187983	1.447915482	10.28160638	7.077013731	4.879050742	4.301653568	687
4	1404832.5	1.379355174	1.346722014	2.10567236	2.012646631	2.115350541	1.717445742	2.612933839	1.785568541	2.22435648	1.799724482	4.65699741	4.927701563	3.636208825	3.775868548	688
13	429790	1.406349273	1.813019432	2.586987405	2.253818301	2.115256534	2.253550161	2.213023943	1.922862188	1.303350049	1.610421605	9.872117378	5.512880247	5.288503112	4.079973147	689
13	906856.5	1.137900861	1.172372957	1.806129231	1.896928324	1.904180626	1.692589778	2.13821926	1.612039154	1.699735415	1.469736301	8.494069089	6.20744211	4.258596059	3.607485235	690
2	668533.5	1.748213371	1.339631733	2.823066017	2.645088716	4.029671004	2.113875531	1.833757181	1.622754554	1.319925137	1.341037001	6.014404256	3.466720937	3.554836594	2.835991658	691
NA	NA	NA	NA	NA	NA	NA	NA	NA	NA	NA	NA	NA	NA	NA	NA	692
15	593440.5	1.559106819	2.017138071	3.762545461	3.911521052	2.143696682	1.975906071	1.790950454	1.859288591	1.584751857	1.968645234	2.802511639	3.271648676	2.758137905	3.32448826	693
8	479049.5	1.266849635	1.384194781	1.733910069	1.366511043	1.18322815	1.244027695	1.94258529	1.697655198	1.41826362	1.567679154	1.455433143	1.27470426	1.25746383	1.144296969	694
13	469068.5	2.810185002	2.083205974	4.065625236	4.202592274	1.971237229	1.97251531	3.075514538	1.942606762	2.544518636	2.047015849	7.195528905	4.854326974	4.089224688	3.611361922	695
15	836158.5	1.240621933	1.569154016	2.769058327	3.12322691	1.89469226	2.26917981	1.760509744	1.972401162	1.332472262	1.253821013	6.935361048	7.357854716	5.264192038	6.265350328	696
12	963300.5	1.975337353	1.698159164	3.409587751	2.60046245	2.280446802	1.871953678	2.559734433	1.734044249	1.913753389	2.000764317	8.717801593	5.140334972	4.300030207	3.388658556	697
12	498243.5	2.050337086	2.033157413	0.927656138	1.264061762	1.824168475	1.662855828	2.30911933	1.924287695	1.689641379	1.963981882	1.407945133	1.097466781	1.264809378	1.003644621	698
11	551244.5	1.448193012	1.194114123	1.353400477	1.069676075	1.808607851	1.453429406	1.398987398	1.619863515	1.23006004	1.213798593	1.496214742	1.579310656	1.87905321	1.230746948	699
10	663700	1.897084299	1.587431947	4.655646429	5.975335262	3.540262312	4.552262851	1.774653097	1.640562776	1.607074243	1.352218624	15.61007638	13.06792155	11.0018675	8.777748875	700
4	136752.5	1.191288192	1.239386282	1.372876429	2.176362762	1.671623146	2.414703741	1.557423033	1.303392221	1.134955196	1.418889681	4.131723547	4.846314807	1.768590628	3.095804688	701
12	624277.5	2.291563706	2.312399142	5.089702672	4.851747914	3.206298929	2.890379673	2.193801228	1.972331772	1.552177971	1.768897498	10.99419993	9.154983587	6.265871478	5.364156147	702
15	820016.5	1.155940572	1.492233081	2.172484654	2.493225257	2.147812303	1.926202815	2.276324342	1.931576716	1.210561009	1.30116506	2.868592501	2.688966565	2.55454681	2.774086296	703
13	659785.5	1.120963999	1.165202309	1.45270136	1.206231265	1.487841886	1.074051295	2.365893262	1.769751227	1.492366291	1.210599675	1.801625134	1.904055176	1.968804703	2.088926205	704
NA	NA	NA	NA	NA	NA	NA	NA	NA	NA	NA	NA	NA	NA	NA	NA	705
14	402445.5	1.749656465	1.582766673	1.906240134	2.240570648	2.600588592	2.132287317	2.095074157	1.953869459	1.767415299	1.819073448	2.664974384	2.889875204	1.815602304	2.131064833	706
5	140519.5	1.475427472	1.612269086	2.675432717	2.435212747	1.485731491	1.647162145	1.032279026	1.853197803	2.4914721	2.417379403	2.682926513	2.65462148	2.820903983	3.026106963	707
12	911268.5	1.962647301	1.707747768	3.491240619	3.656837255	2.835532965	2.227243063	1.978384068	1.919433896	1.947975253	1.79589727	2.636466086	3.627047687	2.700949433	2.976609503	708
4	930763.5	2.807086385	1.447094467	6.493071416	3.577443786	3.063411781	1.65763091	2.682536586	1.491799209	1.02143795	1.122581428	55.19086212	36.61082095	54.05417332	29.26937584	709
12	208372.5	1.646001904	1.889479564	2.450254813	2.520851018	1.386734361	1.9809982	1.736683275	1.923612635	1.72259016	1.452235659	1.691895243	1.845908808	2.397542992	2.211382351	710
3	312141.5	1.371867164	1.417259726	1.348585748	1.341154234	1.631642431	1.318386692	2.458670304	2.221537838	1.750585813	1.754508247	1.444959705	1.516239729	1.2013273	1.456399997	711
15	210277	1.465524041	1.671606376	2.06010731	1.886262414	1.757204876	1.476016755	2.085044474	1.740142558	1.800279286	1.4352911	3.524793847	2.56445243	1.926400952	2.018412051	712
15	1063277.5	0.80641836	1.016018226	1.288647747	1.902714522	1.08025944	1.855016807	1.316773511	1.598195196	0.864998715	1.276969637	1.039133707	1.259890146	1.059773509	1.18822788	713
5	320211.5	1.221320404	1.470695629	2.599367115	3.28895545	2.054141388	2.764589595	1.825190236	1.692264794	1.21662745	1.545759231	10.15738074	11.27440717	5.24126175	6.510621724	714
7	523775.5	1.39926446	1.596085727	1.258465692	1.629186455	1.352412359	1.293318094	2.655857853	1.747204369	1.373617578	1.585007318	1.5921442	1.294880896	1.387528025	1.440912178	715
12	661140	1.66637318	1.702123534	3.882474972	3.91793308	4.480254966	2.95308525	1.282806983	1.821815254	1.714555041	1.662638206	29.81015111	24.01226588	12.11230888	11.45472996	716
4	392939	1.022851149	0.972402321	1.213344783	1.159902397	1.097462801	1.278028924	1.593752614	1.713678302	1.106138188	1.15596244	1.415704833	1.489608525	1.212582353	1.361271461	717
16	792257.5	2.242518761	1.690739597	2.98265912	2.812811833	1.970427883	1.701018445	1.634046371	1.311422936	1.682658136	1.305344918	3.075851773	2.68783762	2.510304824	2.26539724	718
8	407858	1.163058954	1.296902283	1.401455844	1.543391955	1.506146681	1.363582959	1.614837411	1.903066331	1.27444177	1.371229945	1.610148232	2.326196895	2.01133427	1.765364954	719
13	89145.5	1.112521823	1.340478927	1.286226505	1.640385226	1.31562552	1.522786741	3.817090041	2.346146568	2.125336124	1.867553457	1.586748905	1.335201116	1.262460706	1.237755008	720
9	139656.5	1.18900611	1.375877696	2.660727047	2.565194612	1.668100136	2.101276719	0.955780421	1.325540993	1.373450053	1.756885103	9.74221221	9.419926926	5.407160248	4.71692344	721
9	137825.5	1.468950403	1.44944387	2.966034574	3.39427638	6.052329651	2.773051049	2.367324618	1.500651781	1.824647455	1.84754344	6.480834891	9.942550317	4.91717546	6.170329453	722
5	400468.5	1.321439591	1.379329756	3.141880146	3.511971852	2.534788747	2.29508677	1.153942223	1.467514077	0.733091661	1.025134623	3.617570141	4.057046649	3.59183603	3.325526214	723
7	359685.5	2.169246605	1.741963754	4.200192896	3.504396998	1.969835125	2.071881736	1.480266433	1.705069906	1.150817157	1.336999682	5.474077221	5.375701524	3.930276881	4.508847124	724
NA	NA	NA	NA	NA	NA	NA	NA	NA	NA	NA	NA	NA	NA	NA	NA	725
4	629993.5	2.080523372	2.241445963	4.359155742	7.006555877	3.969175295	4.862710122	2.681026548	1.821237518	1.517447862	1.482835379	7.595267268	11.16720925	6.562674822	9.523682645	726
14	538460.5	1.906792501	1.802514974	4.045361	3.295861906	2.628533842	2.089748621	1.649890272	1.836707513	1.31974021	1.41773063	15.57369549	10.84600855	11.66328794	8.30319717	727
12	986973.5	1.680781211	1.367134837	3.157342394	2.174742491	2.059790287	1.86636024	2.047113794	1.833243064	1.497876398	1.367302092	3.11479197	2.312218559	3.37199714	2.085288146	728
8	216831.5	1.658210185	1.701087255	2.768258652	2.888764805	2.469410447	2.370323082	1.645941162	1.764969093	1.6703079	1.565759822	3.08377058	3.727810187	2.377816986	3.245797829	729
2	548398.5	1.946026341	1.853120684	3.028854061	3.073083882	1.911702016	1.677699769	1.884468521	1.715393226	2.569330621	1.980772337	6.049492759	6.733719138	5.533082506	6.957123194	730
4	190911.5	1.444535872	1.576993706	2.250251018	2.32593405	1.710746845	1.923271409	1.918848293	2.220556741	2.024680004	1.863790095	3.671582111	2.54423693	2.825442315	2.578633201	731
2	97876.5	1.176985351	1.43661537	0.93904551	1.73027742	1.257787035	1.675867733	1.804439194	2.041555077	1.733559661	1.536305852	1.565927007	2.394011282	1.675660069	2.2147617	732
9	200333.5	0.986108009	1.209140047	1.541068721	1.614011074	1.930309008	1.714982426	1.546664176	1.629348323	1.068454221	1.416123611	3.259596766	3.031331375	2.109664058	2.267781007	733
15	336551.5	2.177142465	2.70420536	1.482303562	1.93130697	1.18225829	1.340170258	1.692815942	1.923259765	5.186292025	4.470991463	1.373701554	1.290257141	1.176385876	1.472445222	734
15	338933.5	2.073530114	2.005999711	1.215624754	1.399353694	0.97229044	1.094399804	1.565998098	1.808748513	2.994241878	3.352429488	0.905585768	1.176231984	1.714349927	1.378451303	735
9	420367.5	1.270478671	1.330089442	1.807191478	1.330845841	1.079055792	1.225548391	1.553643208	1.618351308	1.74079349	1.641634181	0.842358388	0.929323837	1.35893046	1.253681739	736
5	170882.5	1.420744777	1.439812469	1.245391142	1.077380926	1.573347223	1.57124807	2.290358105	2.163334867	1.68945833	1.889856774	1.439051902	1.801932142	1.803819847	1.51701339	737
NA	NA	NA	NA	NA	NA	NA	NA	NA	NA	NA	NA	NA	NA	NA	NA	738
9	262974.5	1.825398677	1.794711235	1.996594907	2.472316218	2.262440856	2.30869208	2.347782551	2.125619954	1.545319891	1.630506136	1.280194761	1.465636848	2.146910265	1.91543887	739
2	704495.5	1.947958414	1.879525963	5.569829799	4.706496384	4.370797272	2.805383405	1.047202212	1.281140172	2.34934995	1.457092723	8.867120818	7.382420531	6.333913034	6.724902305	740
2	793711.5	1.202410788	1.148097912	1.061581394	1.341475763	1.046521095	1.221652978	1.855645863	1.705484169	1.450851539	1.544520852	1.271617629	2.207883739	1.2031619	1.704571576	741
10	78590.5	1.289718963	1.298088172	2.5602223	3.425223674	2.088582621	2.747278203	1.737319053	1.684082447	1.057577166	1.388898937	2.404482428	3.286016081	1.810473461	2.700134032	742
14	742047.5	1.365982373	1.373330455	2.760424463	3.010029194	2.076432722	2.675853138	1.936701916	1.872718982	2.013823857	1.745378041	2.006418428	2.771026836	1.457553247	1.762238097	743
16	373373	3.285747544	1.758890646	9.794100708	5.61243596	5.457432596	3.27368263	1.341513429	1.417387245	1.862240044	1.185820764	94.77028939	57.49571532	70.60348511	39.43891893	744
3	2176	1.508394601	1.159610262	1.454822255	0.993025791	1.210265613	1.040900309	1.797048594	1.564306202	2.695501169	2.575588225	1.03371408	1.076842479	1.226282874	1.178249682	745
4	151639.5	1.163243854	1.023060586	0.974990378	0.945576867	0.890420672	1.033967978	2.111083741	1.806633448	1.41268736	1.546457029	1.312396177	1.468224337	1.366187455	1.277412501	746
11	122676	1.2161134	1.155195385	1.348671238	1.352099606	2.044590246	1.389545214	1.66668113	1.924614249	1.237504907	1.151750615	2.428618843	2.174498104	1.925991102	1.67256832	747
15	315559.5	3.195165245	2.683780004	8.692064862	7.979949881	6.668502306	3.873097247	2.541555664	1.509745656	2.58871682	2.038246279	4.238394327	4.934388905	6.721214336	5.734967753	748
8	303154.5	1.125394115	1.145171693	1.379550664	1.046798094	1.39682073	1.374296315	2.797485037	2.123517988	1.615035459	1.277145749	1.073273799	1.027449066	1.049190054	1.089892891	749
11	50007.5	1.905891035	1.445030295	5.579463238	3.735096418	4.249660952	3.102010724	1.920684592	1.617874037	1.650848475	1.495847816	14.09564328	9.079055046	12.89376113	7.308773502	750
11	45662	1.637603953	1.706279072	2.8383259	3.359801014	1.876033362	2.467756621	1.424012391	1.806284307	1.791582155	1.559021364	3.609853887	4.599032376	3.120949238	3.315724174	751
10	238315.5	1.18001296	1.65753447	1.610280625	2.421854739	2.124354614	1.929188477	1.397691736	1.783463359	0.941011596	1.052808576	3.614651048	7.266228993	1.90069941	4.782769852	752
10	526830.5	1.649572377	1.635183378	2.997519515	3.68138921	2.236173332	2.539878964	1.840700698	1.641516546	1.383758056	1.288184736	8.619665528	12.17946265	5.822204664	6.806469706	753
2	280130.5	1.788655317	2.652032165	1.646893377	2.172171661	1.087752603	1.586035638	1.408032422	1.628187993	2.361340319	3.099083641	1.165221894	2.27422117	1.21461731	1.759178214	754
3	183144.5	1.519782773	1.446560596	0.985870974	1.051558284	1.711104377	1.639276284	1.89430519	1.954058045	1.326644393	1.356485239	0.891353622	1.081948175	1.754694134	1.347093547	755
16	296414	1.207367045	1.533163309	3.615815485	3.689918599	2.700080966	2.633502936	0.955024091	1.746853684	1.370140357	1.761164145	7.534861423	9.613479799	7.422858837	10.27231762	756
10	372081	1.656694975	1.975165463	1.64521865	2.244037318	1.845305378	2.698273937	1.886048915	1.804580234	1.567009703	1.922491695	2.924910363	3.594758697	1.767022883	2.557987274	757
12	104955	3.348012348	2.099315523	7.520876469	5.805866347	2.466908078	2.317199212	2.44347725	2.409377824	1.950710505	1.684737072	4.277685179	3.509323242	5.312235034	3.721634886	758
13	152324	1.495808467	1.545160054	1.992741131	1.843715095	1.164417757	1.225430125	1.549688963	1.817210508	1.481856899	1.663427709	1.883827498	1.824326709	1.995142209	1.638713666	759
10	539041.5	2.146208806	2.06014457	3.468229275	3.565186847	2.489163537	2.192284905	1.754480301	1.780449401	1.593191407	1.666282118	5.953340572	5.469975983	3.737725953	3.762358222	760
NA	NA	NA	NA	NA	NA	NA	NA	NA	NA	NA	NA	NA	NA	NA	NA	761
NA	NA	NA	NA	NA	NA	NA	NA	NA	NA	NA	NA	NA	NA	NA	NA	762
NA	NA	NA	NA	NA	NA	NA	NA	NA	NA	NA	NA	NA	NA	NA	NA	763
NA	NA	NA	NA	NA	NA	NA	NA	NA	NA	NA	NA	NA	NA	NA	NA	764
NA	NA	NA	NA	NA	NA	NA	NA	NA	NA	NA	NA	NA	NA	NA	NA	765
NA	NA	NA	NA	NA	NA	NA	NA	NA	NA	NA	NA	NA	NA	NA	NA	766
NA	NA	NA	NA	NA	NA	NA	NA	NA	NA	NA	NA	NA	NA	NA	NA	767
NA	NA	NA	NA	NA	NA	NA	NA	NA	NA	NA	NA	NA	NA	NA	NA	768
NA	NA	NA	NA	NA	NA	NA	NA	NA	NA	NA	NA	NA	NA	NA	NA	769
NA	NA	NA	NA	NA	NA	NA	NA	NA	NA	NA	NA	NA	NA	NA	NA	770
7	406111	2.488548088	2.029859955	3.965226201	3.18273234	2.045264841	1.903355205	1.849911591	1.771689145	1.423450509	1.36560807	4.802405727	3.626346208	4.254858121	3.288356047	771
2	45509	2.823745394	3.377042789	4.116999222	4.118939797	3.263280333	2.803806865	1.398103367	1.540052938	1.824517551	2.064612111	5.558295604	3.543220998	3.484105346	2.828653328	772
7	1029881.5	1.208247833	1.262309877	1.08499718	1.013202848	1.781423303	1.60291349	2.665766776	2.231414291	1.799645993	1.648439894	0.920538806	1.087222615	0.764617103	1.101025042	773
5	374112	1.539284203	1.434806467	2.604508994	2.67713342	1.987191581	2.228666944	1.620073351	1.969159682	1.513389725	1.509861595	7.918165527	6.640257918	3.237536772	3.88701394	774
13	179217.5	0.9913088	1.186204827	1.898815047	2.677774795	1.329958855	1.839299333	1.703863655	1.628967865	1.33392321	1.286530914	4.934153028	6.243813226	2.083795106	3.443246681	775
13	672357.5	1.381213492	1.872964959	1.843633555	1.679265657	1.547325597	1.666757169	2.375703667	1.676211542	1.484571033	1.501273516	2.619002897	2.512006637	1.370527451	1.791265672	776
13	842560	1.932345235	1.611667088	2.398495202	3.278329272	1.752710542	1.873192575	2.258843965	1.815105529	1.49405537	1.580578979	6.669019467	11.44224861	3.009127123	6.580534692	777
10	207288.5	1.810669239	1.668204321	2.654404265	2.534382316	1.808250381	1.81200339	1.825551126	1.906237787	1.137948217	1.403821336	6.715581515	4.498765318	4.683563749	3.635409668	778
4	1174150.5	1.345402556	1.485993915	1.645223682	1.749696439	1.382458181	1.448859702	1.940364888	1.880911736	1.112284335	1.32389831	2.124296288	2.409540302	1.880523102	2.095208434	779
9	222459.5	1.24412226	1.04849786	1.118288258	0.888207253	1.287009695	1.143846698	3.344368171	2.108461688	1.04234447	1.356338855	2.923121281	1.56963363	1.930490825	1.324564228	780
13	340838.5	2.641544468	2.379339548	6.969374096	5.676904312	3.693296887	2.147762474	2.845126544	1.849663276	1.464072494	1.524579571	36.62270754	19.71560642	20.14691898	13.06129089	781
15	852201.5	1.259888395	1.539782647	1.991889477	2.150174861	2.461228121	2.029812181	1.432211666	1.657802003	2.256875362	1.72896772	1.968456131	1.822345274	1.454536822	1.80338339	782
4	955644.5	3.346470656	2.358980417	11.24289023	7.983678075	8.36070221	3.956030219	1.195734226	1.639671865	1.205383006	1.318363279	41.90027198	27.02451088	22.19876578	20.83165241	783
16	941372.5	1.163507415	1.097584776	2.197117789	1.805064891	1.819966375	1.507137258	1.490566595	1.335736435	2.631894884	2.437064934	1.668108483	1.450383875	1.010699862	1.107329286	784
8	70706.5	1.690566276	1.632437646	6.01526412	6.618012955	3.726691812	4.258699635	1.856148846	1.749929163	1.71053036	1.663587073	12.37425164	15.29608698	6.49138901	8.56926943	785
13	604000.5	0.993578355	1.077962816	1.099980912	1.248081362	1.208364248	1.471305274	1.601440798	1.612526345	0.978883175	1.167192469	2.398149234	2.401191086	1.984721048	1.848679261	786
11	654217	1.307702886	1.271700693	1.289321876	1.181675961	1.202323082	1.410422446	2.319442963	1.996279662	1.515290574	1.4943366	1.334011447	1.220964848	1.00720384	1.201431185	787
16	347724.5	1.486729194	1.558618931	2.127253621	2.272992682	1.30570602	1.690652395	1.323448142	1.821678891	2.101320959	1.603708349	4.001875176	4.536137616	2.686300214	3.340453218	788
NA	NA	NA	NA	NA	NA	NA	NA	NA	NA	NA	NA	NA	NA	NA	NA	789
13	232557.5	1.589612952	1.679901663	2.121299152	2.672228707	1.897012516	2.18047668	2.267090688	1.893410231	1.720323443	1.451408211	3.662288981	4.421351724	3.148049939	3.968656271	790
8	50942.5	1.39204081	1.071855536	4.642533838	3.076058402	3.882620797	2.360615364	1.838519862	1.12378214	1.43150392	1.053175006	5.453294116	3.383254085	3.165914971	2.229285505	791
10	423069.5	1.492552848	1.45660485	2.036592093	1.741319015	1.752433566	1.805583141	1.558629771	1.410049621	2.88964697	2.112323955	1.767340331	1.507406371	1.396813209	1.405658852	792
11	475209.5	2.071634818	1.83535985	1.887958601	1.729725549	1.672588714	1.70250783	2.418201859	1.79758721	2.000219968	1.648204664	5.214977649	3.810449365	3.621489047	2.843261022	793
2	130244.5	0.763945832	1.127357431	0.542653486	1.247781312	1.643513636	1.48740664	1.073143617	1.811463588	1.080640249	1.584230376	0.54307625	1.239019971	0.785948367	1.15138321	794
14	655475.5	1.707024674	1.452390606	1.716048357	2.041090078	1.302770428	1.730703835	2.085397499	1.917540664	2.045415847	1.953863167	2.104414684	6.109201173	1.981244781	4.21369466	795
12	432175.5	1.74284168	1.851469858	1.97007667	1.464743983	2.990237204	1.84306545	2.304268785	1.882260351	1.470169637	1.553893167	1.401644149	0.870693064	1.221336897	1.059926175	796
7	413730.5	2.482488736	1.74842672	6.235757981	5.163953983	4.899860107	3.398277697	1.832568921	1.737512618	1.952394592	1.484828733	27.49376803	16.93129912	20.3030312	12.45843577	797
5	456327.5	1.585313462	1.511890421	3.1404106	2.802536907	2.291222841	1.978948686	2.046907102	1.913032085	1.258736417	1.410134668	2.572534061	1.957523231	2.288261381	1.872114147	798
7	54210.5	1.120648083	1.212014142	5.278043916	4.370097333	3.299594988	2.414048287	1.335259847	1.56744994	1.250321984	1.293278573	14.48899768	10.14789994	8.135883057	6.228595193	799
13	542368	1.43483991	1.890549692	2.395734598	3.279921432	1.836042172	2.388759415	2.168612802	1.841803508	1.370500693	1.600833178	4.681802288	8.2650582	4.911307219	7.402978336	800
3	51140.5	3.136965331	2.434993483	6.795246311	6.400635296	4.142352089	3.500387304	1.170407897	1.309327961	1.68030539	1.354093422	7.418914501	8.175670059	6.912035454	6.848017262	801
15	490101.5	2.351808837	2.411235309	4.366144132	3.757875617	2.669701735	2.387851582	1.97325716	1.701185548	1.661120266	1.50229347	6.460090438	5.362313508	6.154745313	5.363953483	802
16	182502.5	2.103534265	1.785876912	4.674067404	3.97681398	3.062038166	1.952261212	2.749563103	1.941194704	1.731899995	1.653073454	8.833274905	9.333246532	6.515655917	6.790202573	803
14	382743.5	1.007574005	1.35654436	1.373327167	2.189337281	1.333913809	1.823562517	2.61551626	1.803410297	1.260744646	1.276468435	3.429187178	3.892514832	2.818564526	3.177990047	804
13	801217.5	2.412120085	2.476325556	4.11748533	4.007572857	2.923549682	2.849447295	1.853790728	1.64482008	1.594669413	1.556687468	6.067588292	5.89445098	3.631886046	3.931796411	805
7	678697.5	1.481588362	2.537418396	4.720307118	8.035782704	3.909212078	4.894608528	1.952504267	1.561529893	1.352790499	1.526892543	23.61213694	40.38553029	19.91677215	28.05584161	806
1	109607	1.290353467	1.851874171	3.052798198	4.268809034	1.56276683	2.750205687	1.210825651	1.6687349	1.122203174	1.392654322	9.016650131	11.51057145	6.214875909	7.469436216	807
5	274060.5	2.25214277	1.55388545	4.933253732	3.452054032	2.037306306	1.482798378	2.260245711	1.799446826	2.114143309	1.509772988	3.072045818	2.428754851	3.474326769	2.584234954	808
13	325539	1.946225149	1.905313237	5.697130566	3.761857926	2.695124906	2.169232663	1.498647762	1.564290522	1.650086794	1.451535679	7.943635309	6.194916502	6.214713722	4.066206145	809
16	704397.5	2.313041581	2.243895663	4.335649299	4.117954965	2.774813905	2.392640573	1.919292314	1.967538918	1.732165159	1.676560805	14.74616718	16.28635448	12.76095862	11.04055303	810
9	158951.5	1.534704601	1.708218476	3.102063127	3.49498316	2.332356579	2.255194566	1.588447889	1.769905889	1.270657888	1.402868867	2.784694475	3.456730439	2.720790331	2.719149276	811
14	396708	1.650216354	1.733062384	2.486867798	2.885002139	1.484538737	1.749963458	1.811050682	1.571415337	1.512474832	1.535225938	2.015318109	2.501059927	2.231455289	2.536018322	812
15	676765.5	1.223573388	1.340603067	1.227823606	1.551836904	1.368979467	1.483245042	0.981651753	1.351805347	0.9941437	1.27657708	0.949571111	1.282868893	1.299722499	1.57518998	813
NA	NA	NA	NA	NA	NA	NA	NA	NA	NA	NA	NA	NA	NA	NA	NA	814
10	693640.5	1.355155305	1.265166697	1.447022888	1.48100341	1.775971382	1.618207072	2.247390777	1.890896822	1.567433705	1.467730871	2.309541207	2.846732149	1.707213572	1.68977128	815
13	630537.5	1.232162291	1.22247956	0.889780776	0.992454167	1.24997751	1.244285377	2.38700168	2.042315991	1.529441071	1.413261551	0.99026618	1.397851667	0.794592198	1.155563067	816
4	716778	1.893354686	1.735673204	2.882696272	3.01506626	2.658743416	2.244638158	1.745329199	1.734649749	1.669347885	1.662640998	4.859404616	3.947235154	6.020152653	4.135426159	817
16	813514.5	3.227018015	2.83085291	8.585121951	10.44757141	7.487768162	6.879429	1.558930146	2.001579907	3.097262914	2.312371965	16.02863918	20.57527668	8.465008049	14.02248457	818
5	39169	1.387164339	1.2578781	1.26597152	1.47131149	1.679499791	1.717917398	2.288113648	2.247491716	1.675959453	1.622682626	3.427475904	2.745447066	2.268132379	2.082245554	819
10	424720	1.878154327	1.331048166	3.130386069	1.939373144	2.175917476	1.718275104	1.699742495	1.548375678	2.188919254	1.933975025	2.032345717	1.48239887	2.283854666	1.476024827	820
1	27194	2.582645664	1.88664957	3.100139019	2.977483009	2.094674709	2.685615616	2.766780812	1.685045641	2.013976597	1.924566227	2.619729963	4.217876808	3.225436129	3.965361874	821
4	142975.5	1.865556779	1.913422891	3.415101807	3.99916964	1.871667956	2.176554444	1.917544922	1.983065599	1.469220107	1.636436898	3.094180351	4.225909087	3.831759973	4.450311956	822
10	605213.5	1.707411327	2.20338936	2.407491407	3.142241962	2.486648453	2.557953683	2.716233066	1.756759307	1.937671525	2.635765705	5.801040028	8.807771272	4.876318412	6.749629119	823
15	488108.5	2.914739321	3.502667969	8.568472322	10.4259201	4.215822519	5.13230554	1.792872602	1.844214338	1.386353843	1.775532384	14.83646956	17.83632014	9.163438543	15.26469136	824
14	495510.5	1.299411334	1.545334516	1.551294589	2.356315523	1.536499381	1.751283807	0.984134222	1.773445602	1.402229958	1.635292958	4.642127381	6.062937456	4.399689915	4.465172104	825
15	363418.5	1.441240359	1.334664537	1.162077029	1.314631057	1.384872262	1.279706763	1.310783724	1.63053807	1.329774109	1.400586941	1.691559301	2.047649279	1.79897035	1.680733018	826
16	862056.5	1.223356877	1.76257361	3.474814417	4.582557816	2.07657735	2.96200091	1.34429006	1.612150461	0.799186573	1.368370893	24.90141155	46.90185302	14.96747908	26.25430267	827
7	679369.5	1.350386837	1.813240637	3.206641027	3.865451924	2.14820035	3.073686697	1.513391105	1.598883775	0.86455437	1.561609412	10.04751353	17.63372209	6.47612441	12.17274641	828
4	1327919.5	1.151014373	1.044866943	1.549652457	1.916993361	1.431410368	1.341384561	1.481167621	1.595753955	1.390415941	1.351486889	0.927470908	1.515743045	1.833937212	1.508431101	829
1	28883.5	2.293235893	1.829037982	7.128694605	5.180943416	4.79283244	3.729770094	0.865920364	1.521376263	2.187017839	1.8533634	9.315265364	7.682939032	6.952101207	5.111794044	830
NA	NA	NA	NA	NA	NA	NA	NA	NA	NA	NA	NA	NA	NA	NA	NA	831
5	551391.5	1.827756495	1.630103889	1.851327567	1.875466618	3.789304199	1.904309912	1.87458098	1.954587937	2.15093218	1.928112859	1.688251312	1.320810473	1.7850282	1.192694926	832
15	1037906	0.81814534	1.035491537	1.257497534	1.84635016	1.239670242	1.59178413	1.751214681	1.881146897	0.964424384	1.266615529	1.002971724	1.468803896	1.144087126	1.354702449	833
4	806999.5	1.687896563	1.738916937	2.453656723	2.6130611	1.509284836	1.882635168	1.983622189	1.984930071	0.885302769	1.277535358	3.189981761	4.66165584	4.128570121	4.229811846	834
8	217831.5	1.040629752	1.507123023	3.516638083	2.702586041	2.590133898	2.076992885	1.153987279	1.674029665	1.257214314	1.469556004	4.64896592	4.127211542	4.519475901	3.566939198	835
9	392736.5	2.069969596	2.146236785	2.594929689	3.02516258	1.549382592	2.72187647	2.442704356	2.112454413	1.708083522	2.128145838	4.055122948	7.180028659	5.032457297	6.540258771	836
12	517588	1.719303013	1.705699239	1.600572914	1.348093557	1.277907059	1.385790222	1.988241558	2.149711244	1.61866515	1.675757303	1.390899072	1.766238987	1.24037609	1.418773546	837
9	200158.5	1.161050904	1.220799772	1.793477065	1.640615834	1.816444483	1.731840663	1.300841428	1.634911882	1.06398458	1.421293912	3.238370476	3.147641907	2.657122325	2.287866986	838
10	277813.5	1.737686012	1.559864382	3.241944081	3.232469469	3.646447875	2.451127348	2.281397117	1.960310274	1.510123095	1.411272598	7.764093359	7.877448245	8.438035068	6.859727672	839
15	253682.5	1.121587186	1.285411943	2.065855117	1.806689337	2.529567064	1.704474154	1.370004863	1.556087179	1.006678909	1.382449448	3.655511576	3.305971093	3.259244694	2.77831809	840
12	768305.5	1.847955267	1.543277795	1.515732762	1.718116929	0.779487517	1.310176997	1.239196449	1.927265471	1.345120235	1.544396771	1.056196043	1.484792344	1.168250846	1.362205237	841
4	956992.5	1.785648748	2.139164902	2.678006213	3.525308462	1.451613284	2.480571854	2.566571801	1.705325628	1.540328797	1.42396784	7.196643055	12.34499376	5.289380981	7.714926478	842
5	111327.5	1.375494962	1.17706527	1.880436391	1.394001924	2.544794771	1.537587908	1.585164853	1.765736122	0.994946298	1.353590371	4.965960512	3.92149624	2.800169769	2.408802883	843
7	917691.5	1.468086318	1.421036966	1.995044973	2.194769711	1.314408463	1.785628232	1.623863678	1.350163017	1.420236284	1.511335461	2.758281442	3.37441643	2.604224772	3.044455801	844
14	392347.5	1.82828734	1.479473214	6.086994079	4.515155895	3.288271047	2.306794302	1.916707655	1.691885906	1.295255136	1.187170975	23.66951579	17.57780731	16.82201188	11.60510739	845
NA	NA	NA	NA	NA	NA	NA	NA	NA	NA	NA	NA	NA	NA	NA	NA	846
NA	NA	NA	NA	NA	NA	NA	NA	NA	NA	NA	NA	NA	NA	NA	NA	847
NA	NA	NA	NA	NA	NA	NA	NA	NA	NA	NA	NA	NA	NA	NA	NA	848
NA	NA	NA	NA	NA	NA	NA	NA	NA	NA	NA	NA	NA	NA	NA	NA	849
NA	NA	NA	NA	NA	NA	NA	NA	NA	NA	NA	NA	NA	NA	NA	NA	850
NA	NA	NA	NA	NA	NA	NA	NA	NA	NA	NA	NA	NA	NA	NA	NA	851
NA	NA	NA	NA	NA	NA	NA	NA	NA	NA	NA	NA	NA	NA	NA	NA	852
NA	NA	NA	NA	NA	NA	NA	NA	NA	NA	NA	NA	NA	NA	NA	NA	853
NA	NA	NA	NA	NA	NA	NA	NA	NA	NA	NA	NA	NA	NA	NA	NA	854
NA	NA	NA	NA	NA	NA	NA	NA	NA	NA	NA	NA	NA	NA	NA	NA	855
15	876742.5	1.34457882	1.477914749	2.321373703	2.524210704	2.199705972	2.077368278	2.79737518	1.885684618	1.42118274	1.521037656	6.027044255	4.038965993	3.544246167	3.156977972	856
7	257967.5	1.996650155	2.055121856	3.226705089	3.613512643	2.324670322	2.405938223	1.639702649	1.637022192	1.162482201	1.392690593	7.323664234	5.200877802	4.733477305	4.604745717	857
5	307962.5	1.976211937	1.574906096	3.58145673	3.305134809	2.183606207	1.89011712	2.710190586	1.994450992	1.275921344	1.497457035	5.09559209	4.190787386	3.687351223	3.451688803	858
NA	NA	NA	NA	NA	NA	NA	NA	NA	NA	NA	NA	NA	NA	NA	NA	859
2	534948.5	1.472733501	1.458413869	1.98742413	2.485808706	1.676910204	2.226597363	1.604711104	1.441858877	1.448195084	1.408557338	3.376586199	3.658993521	2.44337264	3.121262801	860
15	892863.5	1.592576905	1.520452349	3.131106183	3.083726787	2.876521054	2.163268415	3.10525914	2.090731332	1.597104252	1.69280626	26.0311004	24.49978633	16.57963752	15.77780982	861
2	322981.5	2.098769734	2.591583369	4.395396661	5.26193796	3.415052053	3.396681115	1.972356819	1.797733966	2.119463278	2.02406797	5.877502286	7.024684678	4.007836318	4.896665419	862
11	159044.5	1.90296539	1.457312408	2.529649297	1.968788383	2.270524114	1.508273312	1.798276978	1.930108601	1.381053526	1.542748241	3.396500011	2.282697053	3.601523583	2.416079584	863
10	315387.5	2.218757912	1.953747826	7.873014041	7.162032276	5.143663919	3.831874916	1.25046039	1.038925697	1.200167917	1.09443752	7.287375739	5.486864971	5.740062547	4.453506826	864
8	212258.5	2.460574699	2.219196753	4.128597198	4.386061243	3.160651355	3.476709526	6.29450798	2.188422545	1.954604293	1.776963016	5.258348605	8.912908723	8.726307633	7.374060436	865
15	42563.5	1.189253659	1.278170542	1.611700533	1.780077563	1.184409573	1.537763721	1.597788259	1.419902712	1.781102514	1.792813458	1.906910677	2.135080434	1.252098986	1.600762149	866
14	735271	1.188053759	1.261533319	2.277459143	3.071381336	1.462152469	2.189472061	1.439709075	1.561287033	1.394591512	1.428409024	6.326601778	8.842400296	3.481093138	5.532490233	867
10	396173.5	3.201454317	2.944592114	3.838775311	3.76700114	2.634188339	2.345932259	2.31911328	2.033768251	2.066372139	1.988250379	7.964472168	6.253840895	4.234248406	4.221139418	868
7	72932.5	1.441708816	1.537397853	1.919426028	2.334373997	1.245759052	1.68632551	2.271737647	1.879050672	1.765434154	1.531901591	4.239164982	3.369237743	2.348605378	2.929921538	869
2	754877.5	1.214645493	1.493747483	1.491107881	1.401164092	1.788565915	1.774885514	1.980103409	2.214033988	1.998094332	2.130462272	1.523241138	1.618124185	1.188195942	1.623909846	870
3	192516.5	3.631284104	3.906888657	6.595526008	6.964374812	3.710429796	3.774383243	2.130734175	1.905123263	2.161571267	1.893866331	9.240322475	8.571274239	6.8029405	6.690859411	871
13	74428.5	2.14229879	1.606892979	4.772106573	4.14651212	2.425271228	2.390696433	2.527876918	2.005720622	2.116545953	1.644749375	15.69807613	11.58528371	5.920245378	6.087003811	872
14	89208.5	1.241331576	1.175514088	3.099611828	3.275549695	2.982727254	2.599848484	1.990708156	1.415107506	1.523718985	1.323572467	7.327822621	6.526544517	4.685746992	4.33437626	873
10	528881.5	1.286277228	1.514844392	2.957760753	2.540008904	2.00062053	2.119479516	2.121841384	1.720536625	1.084492819	1.266559002	4.285000463	4.058624848	4.21868195	3.401892812	874
4	889097	1.997414598	1.528414183	2.430451737	1.881019523	1.912008676	1.453340958	1.658719958	1.621403234	1.682253709	1.376599303	22.88711644	13.4011405	16.91381269	11.44720877	875
12	558770.5	1.323707637	1.403388257	1.350056762	1.683660254	1.295741025	1.415939796	1.899546837	1.870907224	1.190623275	1.159989445	1.768554136	1.88240135	1.341635042	1.533035078	876
13	846603.5	1.164672072	1.138640971	1.26132734	1.554396982	1.444141089	1.49955987	1.490121129	1.860505798	1.074886909	1.188033988	2.169866079	2.460730125	1.548394778	1.934473654	877
1	81743	2.245019169	2.900823922	7.406592044	7.399738417	3.292824099	3.987524687	1.590068745	2.009218674	1.252317209	1.710557323	4.790825183	5.860639089	4.035192412	5.296797676	878
4	247681	1.28199268	1.217508446	1.546993345	1.252587307	1.408438641	1.335775805	1.414640617	1.594308378	1.525053921	1.225380609	4.622194175	3.511958513	3.419998035	2.805375042	879
10	547484	1.506896001	1.80232434	2.080175363	2.886652572	2.14817452	2.973806363	1.663838598	1.868910458	1.244738536	1.138518819	4.917189535	8.805435782	3.448068571	6.85434656	880
4	691247.5	1.912406608	1.704076973	2.721180894	2.746263123	2.163159028	1.739514167	2.118841197	1.780624035	1.708593136	1.52769457	10.81650933	11.63779564	7.841442086	12.45428927	881
13	81709.5	1.620126887	1.462060805	2.162752944	3.358147837	2.262407619	2.643523756	0.944002546	1.704321156	1.309026083	1.165729885	3.749068258	5.138032203	2.496330113	3.889248782	882
14	430504.5	1.298406257	1.219578027	1.571038636	1.554619902	1.758664928	1.616720268	1.799972796	1.731929804	1.108468433	1.082443316	7.150123853	5.091605452	3.966124679	3.325063612	883
NA	1502.5	NA	NA	NA	NA	NA	NA	NA	NA	NA	NA	NA	NA	NA	NA	884
6	21833.5	1.343024062	1.388369058	1.616701503	1.917771852	1.243471326	1.290900881	1.366023582	1.549754262	2.098294479	1.761697401	1.646245966	1.953487201	1.200170796	1.610071931	885
7	646472	1.423452935	1.827394045	2.38429631	2.224222404	1.602471962	1.715395116	2.245584803	1.989009789	1.550422281	1.506063402	2.504219241	2.546518648	3.013382272	2.711231484	886
12	304922	1.562772651	1.832002761	2.156933742	2.546236515	2.000986732	1.979641506	2.307974181	1.946663663	1.361836155	1.572292118	1.907430204	1.928587267	2.074750618	2.180286215	887
11	456767.5	1.969360958	1.797305968	3.788370727	2.832626501	3.794773758	3.488954105	1.259904458	2.08366359	2.331963715	2.228125437	8.955582144	6.686235049	7.158281457	5.785954821	888
4	987553.5	3.378021131	2.155995825	4.813188883	4.136939833	3.460657599	2.671821958	3.665269472	1.994328865	3.746154958	1.858975134	5.514559398	4.985685435	5.390773087	4.952447385	889
15	1047309.5	1.364858118	1.291808474	1.409448789	1.751657012	1.346478183	1.412053469	2.117522169	1.447865841	1.504338102	1.537070465	1.829034091	3.260502117	1.59320472	2.416871247	890
11	490143.5	1.587188902	1.400744807	2.080038201	2.298810832	2.667416822	1.989250308	1.250200148	1.478398069	1.703446604	1.462984314	5.64564448	8.077127251	4.088146736	5.818509979	891
10	99083.5	1.875354153	1.737791357	4.008142753	4.845034301	1.656880416	2.940444525	1.231657242	1.521002	1.513087495	1.593661954	4.984598366	8.427612487	2.667763562	3.644358339	892
13	710552.5	1.531131523	1.542867787	1.209280764	1.622750077	1.167035888	1.358460534	2.024206002	2.054065566	1.398998673	1.402380954	1.25663724	1.584961144	1.49723171	1.996691957	893
7	305312	1.382441776	1.260417755	1.508290042	2.224305078	1.29595231	2.133323491	1.836796285	1.543326472	1.322282883	1.282491716	1.942089198	2.907425599	1.647012869	2.578623038	894
7	986566.5	1.202775194	1.212116413	2.062345497	2.536773897	1.692959303	1.908747998	1.255686581	1.335379869	2.259207234	1.727031915	5.566088039	6.95353958	3.440626211	3.961468248	895
15	1006054	1.414860835	1.242560819	1.381153805	2.625047197	1.762579398	2.358002228	2.187097068	1.814960333	1.43949372	1.617834453	2.603860305	7.149370537	2.194516307	6.556571961	896
7	951863.5	1.866634443	1.540718204	5.761901801	5.332503583	5.678345015	4.209080093	1.838701107	1.778132268	1.564434805	1.599160555	18.35249414	14.77122499	15.37564813	10.49577131	897
10	176822	1.953063571	1.774179069	3.011861137	2.740632598	2.721468503	2.759706245	2.082593789	2.025001999	1.570455317	1.428801226	8.304016776	7.964193249	6.481061792	6.277800572	898
13	652695	1.29051458	1.367163986	1.926000336	1.803649279	2.100491056	2.331306249	1.946949384	1.91356936	1.981625937	1.524718692	5.616977598	6.094843066	5.067665969	4.887065085	899
13	190387.5	1.867191635	1.668072624	1.81190675	2.172757691	2.127372037	2.588200238	1.767835164	2.208045512	1.879715225	1.858979744	2.619450375	3.051261359	2.00504871	2.60137091	900
9	139060	1.742660873	1.392470212	3.278104464	2.907439824	2.28412924	2.321295777	1.251538767	1.367660504	2.324186111	1.79849959	12.7307228	11.40431942	6.38571278	6.06714283	901
14	593717.5	0.881149981	1.192975891	1.883503052	1.880999343	2.082211029	1.775241673	1.738918577	1.509295182	0.875399236	1.248747719	3.46938022	4.90638981	2.557224634	3.42081964	902
16	595174.5	1.193206452	1.274856341	1.533231907	1.619737661	1.704955032	1.304372146	2.648273588	1.779945767	1.262528011	1.195546534	1.46202945	1.631001915	2.153772234	1.698444888	903
7	439869.5	2.49447421	2.255964591	3.636087535	3.212444247	2.076533126	1.918149051	2.417096959	1.744050262	2.467365447	1.863609319	8.911127616	9.007810698	5.853682932	6.065875943	904
4	439455.5	1.868947058	2.302644686	1.750498487	2.201918418	1.203053535	1.891172738	2.336328157	2.030763436	2.721892707	2.979774902	1.053356051	1.834834973	1.546678915	2.098512865	905
7	855719.5	1.118709546	1.251001619	1.382426381	1.955497188	1.737768506	1.84498636	1.979503315	1.729505424	1.420965248	1.563674525	3.363781567	4.663756334	2.339378711	2.858970049	906
NA	NA	NA	NA	NA	NA	NA	NA	NA	NA	NA	NA	NA	NA	NA	NA	907
7	706764.5	1.727604451	1.691680274	4.920954749	4.54451432	4.250020968	2.969980038	2.746963092	1.689699021	2.040732884	1.647170763	5.689271836	7.155971242	6.059814578	6.41460248	908
7	74422.5	1.412944351	1.878633397	3.552206438	4.004152001	2.922901724	3.002103599	2.154356489	1.855909021	1.74894932	1.687206762	13.48820234	12.66850169	8.986695503	9.547834404	909
13	891886	1.226742771	1.276946285	2.172448301	2.070842224	2.648690191	1.576883782	2.641640922	1.918096626	1.716613175	1.681958654	5.190135957	4.561183348	2.956479812	2.521369302	910
2	242682.5	2.456328939	2.282765311	2.975368425	1.985645953	2.585004416	1.472694466	1.207835853	1.42832217	3.862108116	3.436623385	1.925485423	1.454675755	1.550108763	1.512431971	911
7	239965.5	1.559404324	1.911978103	1.65346104	2.373189937	1.303036528	1.542051711	2.039682401	1.773200807	1.368736443	1.501293226	1.606759848	2.067755669	1.552794993	2.002386046	912
4	981125.5	2.360370832	1.882665123	3.106371274	1.696200153	2.190924116	1.812442922	2.7961249	1.833045302	2.59003445	1.819335574	3.802300508	2.57954717	3.462432034	2.27152396	913
10	57847	1.453160172	1.609990576	3.191104711	3.58979353	1.842033524	2.136309562	1.309255169	1.585131143	1.498130359	1.592844925	4.111435686	5.814607132	2.502004331	3.718660209	914
15	457066.5	2.103211657	2.104439055	3.740627428	4.507312044	2.611090498	2.047843037	1.671885254	1.838448561	1.884911635	1.352926412	3.036038211	3.64491246	3.884957476	3.701039681	915
15	647316.5	2.009234117	1.750586287	2.868416255	2.467306346	1.376458798	1.453844861	1.996314287	1.827734126	1.987495176	1.359429793	1.851262505	2.393260613	2.32254559	2.626955981	916
10	469270.5	2.00519387	1.837826536	3.912762723	3.855522704	1.958582287	2.238162757	1.90472878	1.496308238	1.286316292	1.405240976	4.872959328	7.187207752	4.753071097	5.444202538	917
9	409974.5	1.744994818	1.780932382	2.934111587	3.166872742	2.071643935	2.152257264	1.710306572	1.65021304	1.627520622	1.753929817	4.132834745	5.600670064	3.176758794	4.392142281	918
2	339293.5	1.719245941	1.670861069	2.507321526	2.472168976	2.563492978	2.155970969	2.162157485	1.653221923	2.409079429	2.115340617	4.224102793	4.903327861	3.153069606	4.095083666	919
4	1204183	1.345772109	1.478551907	1.631287592	1.677993555	0.824920916	1.54149841	2.098405089	1.966573606	1.850546406	1.621836493	1.224254744	1.473385959	1.511267088	1.822121225	920
6	83321.5	4.010030937	4.077536422	5.143040063	5.450775123	3.220329282	3.227651755	1.211008804	1.656805664	2.140849142	2.558727169	4.526726092	6.344903753	4.454718456	5.960235788	921
9	407310.5	1.485780568	1.735833395	3.458094023	3.263692514	1.896342748	1.981787942	1.40149163	1.51208178	1.799783367	1.656847714	20.42607973	25.07123985	12.86241904	12.76226867	922
12	185251	2.376145521	2.252686432	3.274015722	3.0067373	3.037394472	2.296790926	2.45107114	2.002669345	2.421856004	2.146108684	7.603127285	9.197232784	5.36588175	6.332847987	923
9	292286.5	1.949760324	1.659152156	4.947813361	3.351200348	3.62488718	2.443115218	2.633508613	3.429998411	1.889813924	1.70564341	15.00955963	12.87349502	14.63964355	10.81501205	924
15	633227.5	1.68914063	1.717401323	2.00849278	1.876965841	1.780460993	1.689468318	1.293423932	1.717164134	2.189881295	2.038925295	3.38085757	3.946594963	3.255348676	3.654126958	925
13	562571.5	1.47975483	1.429691638	3.398333464	2.988997639	2.391047828	1.911751848	1.711793126	1.277126813	1.50878208	1.216267024	5.369216257	4.20923821	3.7471265	3.146512364	926
13	451292.5	1.630854677	1.243825511	1.381610936	1.196365486	1.551146143	1.512273444	1.748443852	1.869597529	1.281518462	1.327532222	3.045848804	2.122486115	2.934408419	2.024140959	927
5	442202.5	1.372211127	1.701198298	3.846892236	3.383516127	2.422738738	2.742595403	1.007020546	1.69682827	1.695229287	1.859681377	6.288024659	14.52605023	7.003921095	6.370916129	928
4	145563	2.163492275	1.855033983	4.504351741	4.670980896	2.879283213	2.150048425	1.704358856	1.72276551	1.824991271	1.651894126	11.1591545	11.0489282	7.681544288	6.920105795	929
15	137409.5	1.672300641	1.697549999	3.983640821	4.494604721	2.224583846	2.659674991	1.145356813	1.627218141	1.16769398	1.55675232	17.06742169	27.39863023	9.195325625	14.74268442	930
NA	NA	NA	NA	NA	NA	NA	NA	NA	NA	NA	NA	NA	NA	NA	NA	931
NA	NA	NA	NA	NA	NA	NA	NA	NA	NA	NA	NA	NA	NA	NA	NA	932
NA	NA	NA	NA	NA	NA	NA	NA	NA	NA	NA	NA	NA	NA	NA	NA	933
NA	NA	NA	NA	NA	NA	NA	NA	NA	NA	NA	NA	NA	NA	NA	NA	934
NA	NA	NA	NA	NA	NA	NA	NA	NA	NA	NA	NA	NA	NA	NA	NA	935
NA	NA	NA	NA	NA	NA	NA	NA	NA	NA	NA	NA	NA	NA	NA	NA	936
NA	NA	NA	NA	NA	NA	NA	NA	NA	NA	NA	NA	NA	NA	NA	NA	937
NA	NA	NA	NA	NA	NA	NA	NA	NA	NA	NA	NA	NA	NA	NA	NA	938
NA	NA	NA	NA	NA	NA	NA	NA	NA	NA	NA	NA	NA	NA	NA	NA	939
4	1031464.5	1.397835776	1.213935504	1.702488459	1.484736732	2.694254641	1.579266193	2.087516483	1.973807093	1.218582273	1.278137829	5.164188659	3.582669361	3.06552352	2.792515808	940
14	488734.5	1.434605893	1.500105542	4.942626307	4.762781374	3.906305308	2.607603366	1.783438793	1.457895961	0.820013364	1.003291917	5.534850121	4.742780223	4.485937661	4.120868801	941
15	629739.5	1.44751314	1.600065269	1.60495967	1.820048564	1.101980999	1.439313828	2.334792785	1.620465113	2.228829439	1.953003186	1.766173506	1.558114879	1.823811324	1.87704923	942
9	193837.5	1.616918986	1.653703672	3.766907899	3.285440007	2.536523355	2.361220854	1.72762181	1.761103295	1.398421649	1.686376493	18.01260215	12.10473166	12.23730625	9.059432795	943
13	208079.5	1.743836368	1.779967256	2.282057631	3.40398076	2.113105474	2.696596602	2.334809586	2.027737653	1.339974494	1.457619293	4.197154206	5.446188823	3.3617034	3.74385163	944
16	321006	1.705676981	1.566073161	2.796043354	3.084871465	3.018957674	2.48014474	2.142506758	2.071003088	1.908128487	1.558631351	4.958964306	4.610755262	3.595697168	4.121654586	945
6	41861	2.476620168	2.499643358	3.967894	4.793295936	2.104306213	2.494259094	2.327308627	1.890529435	1.760407338	1.767457348	3.528304769	3.590843667	2.800112831	3.530782232	946
11	207020.5	1.51042465	1.665239218	1.814088674	2.248566148	1.453184623	2.096047546	2.561973159	1.977142284	1.329250145	1.274497951	3.330904152	3.460212756	2.27513954	2.714791472	947
14	715428.5	2.036203723	1.864391391	6.383421727	5.633079619	5.387691581	5.057575445	1.326534757	1.867868531	2.268681643	2.092087238	56.84039884	29.57102594	17.38800579	12.39454168	948
4	252594	1.542627171	1.511025251	2.306779877	2.470249617	2.027643694	1.67659154	1.787723362	1.716395208	1.593428457	1.586377087	6.51227551	7.464154523	3.595107714	4.882243566	949
16	364893.5	1.687908242	1.564404947	2.191675797	2.153634433	1.701473649	1.485365341	1.758788701	1.651368569	1.144830976	1.258232069	3.147406196	2.430419832	3.321007342	2.605324905	950
9	27957	1.277690986	1.445973496	1.486301263	1.829676047	2.36619329	1.613486776	1.857368549	2.000010079	1.855483102	1.724515119	2.394959804	3.567847211	1.356568643	1.880091978	951
3	170165.5	2.053259998	2.038033975	3.26715318	3.062659873	1.576404722	1.668038146	1.4974565	1.774755716	1.646951892	1.782390626	2.241569658	2.028882112	2.348477678	1.804016067	952
9	120329.5	1.000312057	1.047858458	0.79755471	0.860941872	1.203021675	1.307172967	3.764260711	2.383045796	1.243081607	1.084516468	1.283884466	1.149892732	1.06116256	1.050993839	953
16	402213.5	1.084686374	1.115906498	0.926111484	1.145743916	2.168134847	1.270192778	3.250177234	2.603170096	1.656031493	1.56952173	1.428652467	1.393753711	1.106143745	1.087294245	954
12	1027820.5	1.35324322	1.432606506	4.404181688	4.106193947	2.737825231	2.470709939	0.905713165	1.591928963	1.45524139	1.390274847	9.956824626	5.969880759	4.810805933	3.580462841	955
10	103553.5	1.289974884	1.442446161	1.859368034	2.160786209	1.409922907	2.020416838	2.458146589	2.112091513	2.28308894	1.791323316	2.081269273	1.995778823	1.885108953	1.984650218	956
13	579090	3.146345351	1.879310419	5.179003469	4.496648794	3.465470481	2.043682121	2.3409076	2.033819724	2.285396835	1.745023576	5.725657037	5.005903125	3.786700879	3.601599503	957
9	86486.5	1.422112674	1.358571958	2.787637898	3.581517904	2.19119447	2.747802728	1.804346748	1.784304061	1.418490059	1.444207301	4.803330417	6.088535479	3.230793665	3.39027816	958
8	479946.5	1.549513618	1.256581745	1.042921659	1.320907651	1.174082616	1.187875325	1.777557886	1.591402115	1.262794531	1.454141184	1.027774757	1.050490287	0.860741054	0.955486444	959
14	419010.5	1.547041894	1.757998563	2.308425361	2.700387147	2.306980298	1.933724723	1.580323014	1.630411618	1.582996931	1.463239528	3.598478335	4.303127627	2.903154721	3.951916589	960
7	612596.5	3.886053649	4.242399933	9.939570604	10.34586085	6.737306293	6.152661949	1.631525725	2.262088933	1.758369689	2.242940895	56.5242803	47.36982094	22.27144643	23.35209475	961
9	128654.5	1.046148232	1.213364673	1.328587224	2.297046647	1.409572621	2.072278525	1.752465706	1.591670554	1.467181095	1.403021719	3.181658015	5.009970465	3.004736809	4.271754767	962
15	210995.5	1.765181397	1.65097207	1.982752251	2.098607554	1.218494259	1.589739006	1.767214089	1.720507496	1.25590728	1.421643272	2.265932218	3.489075566	2.038551952	2.770587494	963
11	71938.5	1.217656727	1.569967879	1.807768304	2.274310312	1.506371266	1.908325417	1.694329636	1.526934205	1.747105008	1.565804203	7.039782622	11.22855943	4.941087429	7.133794132	964
6	195091	3.180080968	3.51368848	5.615485906	6.116494747	3.354920866	3.682453231	1.998774585	1.761979472	2.412274457	2.17552092	22.57955266	21.21146948	16.30936532	15.14523781	965
8	285380.5	1.187900446	1.280452508	1.135145992	1.617393061	1.09418018	1.375279097	1.8591828	1.987214273	1.436065121	1.485807697	2.426123728	3.345827608	1.116004942	1.757025364	966
4	1025374.5	2.513573211	2.005910005	2.437424356	2.361267454	1.123761131	1.609321109	1.746368153	1.599722542	2.153266182	1.743181491	4.111073872	4.79691973	2.962703338	3.468773206	967
NA	NA	NA	NA	NA	NA	NA	NA	NA	NA	NA	NA	NA	NA	NA	NA	968
15	1066443.5	0.988253664	0.935854476	1.420053813	1.390461793	2.158986805	1.447593737	1.614605554	1.624395634	1.822042238	1.204638804	1.424295378	1.246531411	0.686205654	0.976647469	969
5	175885.5	1.383716326	1.911462299	2.911064702	3.598920277	2.370259045	2.783930063	1.524913983	1.481382043	2.275971685	1.929963653	9.766448053	17.54162314	5.351350834	10.15264752	970
7	1013238	1.711328496	1.648135593	5.49923497	7.921182541	3.085862091	3.910671375	2.244399156	1.914267975	1.583512663	1.475388364	34.90791557	52.22076512	18.89339258	34.78996887	971
5	548410.5	1.215795074	1.324851751	1.630108935	1.685105787	1.288518991	1.758834931	2.835146414	1.83095338	1.931914946	1.691456693	2.181209752	1.845547873	1.375695082	1.331403117	972
15	222552.5	2.241374486	2.379461509	3.417208281	3.639446662	1.931847614	2.524504475	1.756951314	1.72785892	1.378670183	1.678975166	3.294381452	4.21749586	3.078710805	3.995946938	973
NA	NA	NA	NA	NA	NA	NA	NA	NA	NA	NA	NA	NA	NA	NA	NA	974
13	577473.5	1.571388394	1.805604367	3.654765978	3.725445962	2.151744364	2.227517366	1.679280538	2.087404357	1.565687101	1.597546028	7.294800579	5.99840271	5.909863741	4.345078272	975
5	402315	1.200332741	1.395185453	3.256725713	3.068185687	2.176260268	2.160295283	1.333548244	1.617106217	1.00305764	1.058616099	3.292325661	3.349678224	2.48585995	2.699755065	976
3	211133.5	3.213321771	4.529905902	10.85304025	15.21844003	5.938845587	7.44932367	1.35440266	1.160698355	1.043685713	0.956154092	8.829043921	15.24071669	10.98558616	13.56282729	977
5	268403.5	2.016869479	1.501497132	7.10874041	4.579306126	4.740423667	3.020454202	0.867637509	1.69904806	1.403929918	1.418599217	23.65149736	14.06855805	12.48519028	9.080720866	978
6	137901.5	3.232572751	3.003152496	4.16977349	5.11587525	3.01181679	2.728480205	2.645930443	2.154185525	3.477064183	3.259166422	6.082320785	5.080566502	5.278675984	3.866062265	979
3	297506.5	1.91018546	2.026948017	2.163648337	2.390276068	2.052528379	2.231280339	2.101964913	2.036146199	1.543524013	2.176930557	2.065476702	2.46755211	2.069938583	2.434401396	980
11	30147.5	1.297339494	1.223984371	1.826790012	1.902544874	1.615534099	1.616034319	1.792874231	1.829184971	1.54261995	1.468970524	4.397238217	3.812759646	2.521323021	2.508188564	981
4	415891.5	1.716920117	1.777155859	2.277727993	2.675760902	1.129792883	1.938416719	2.597477599	1.961606579	1.653707281	1.734721417	1.41120065	1.87106092	1.444668455	1.868578627	982
11	247879	2.595005026	1.525874709	9.552784015	6.670529652	5.494771533	3.952604713	1.274714166	1.446658695	1.356332564	1.222462322	47.77918733	33.04325907	31.38179712	23.65701264	983
7	509509.5	2.10875363	2.063980754	1.353763091	1.639886297	1.255504288	1.279336431	2.344771388	2.039562398	3.416917566	2.613611534	1.058330636	1.272257116	1.628622288	1.603213795	984
16	937031.5	1.163507415	1.180184955	2.395140393	2.351995429	1.819966375	1.862308809	1.490566595	1.518624395	2.631894884	2.680455335	1.668108483	1.594484755	1.138402572	1.006587909	985
14	146731.5	1.217348421	1.395435851	2.416676619	2.441052919	2.003565712	2.162727634	1.840987003	1.759123362	2.185682837	1.705041608	6.580987223	6.968264421	4.975558265	4.184231393	986
14	241917	1.063241362	1.104771991	2.747528207	2.010186985	2.75984326	1.747200714	1.304824504	1.789584231	0.882434076	1.061589191	4.81236078	4.063597385	2.718820071	2.781786248	987
6	168195.5	2.832462598	3.108365334	3.48514778	4.534970528	2.589789124	3.02851333	1.627291268	2.086548157	2.670714174	2.76860561	5.371573566	7.473040863	5.387798937	6.458156964	988
16	464623.5	2.390082491	2.291911615	8.786926032	7.92183328	4.489896776	4.297732731	1.416743889	1.441888577	1.094679555	1.180312751	15.84612302	13.78589556	16.48994149	14.12233171	989
7	648193.5	1.688968278	1.831789283	1.883740318	1.936879392	1.270964064	1.934411622	1.084314375	1.950914893	1.542257932	1.507807456	3.5017277	3.862455824	2.425726654	2.708648595	990
15	436501.5	1.703933938	1.662414125	1.771214166	1.81641055	1.850501314	1.826963996	1.275433204	1.847977866	1.85651001	1.782239587	1.372336193	1.251119247	1.419550143	1.39547691	991
4	217883.5	2.156526873	1.447560917	2.590810907	2.16950941	2.066499983	1.48599399	1.190078303	1.769298277	1.320450781	1.469203128	3.060921515	2.654200598	2.414478726	2.347174059	992
4	1421836	1.272268136	1.507142263	5.385690756	6.414589372	3.958159649	4.321649203	1.742199413	1.633377634	1.679557732	1.725263655	12.94328616	15.86835107	6.80786758	9.350511332	993
10	424429.5	1.855410072	1.337185942	3.933149119	1.975600993	2.686560937	1.755868563	1.363466965	1.516410419	2.192081392	1.953137476	2.31126011	1.507750151	2.26169129	1.474494535	994
5	528399.5	2.160588183	1.659819713	3.309821278	3.174215816	1.645902861	1.878563655	2.231522146	1.873953335	1.86746523	1.43128017	2.213811023	3.148760917	1.775355329	2.218475142	995
14	715732	2.642933794	1.838228765	6.97021787	5.417043907	8.417563285	5.138668512	1.289087367	1.86937797	2.4737174	2.084470019	38.54706549	28.85718727	22.98271966	12.5039217	996
8	114785.5	1.952764539	1.77585672	1.257768954	1.742831818	1.542278083	1.46924474	1.217914711	1.396121274	3.078402403	3.02161743	2.311619344	2.886272945	1.875739873	2.368996772	997
14	93340.5	1.20798034	1.596569601	1.71362043	2.310393656	1.532120994	2.378235458	1.548290224	1.746310552	1.444480292	1.562360704	1.095858469	1.697538187	1.196858358	1.443893262	998
4	733358.5	2.334333736	2.460100607	3.715529895	3.664029994	1.816148971	1.872426706	2.385780752	1.884861226	2.069192812	1.821091533	3.031020842	2.96901111	3.326350968	3.593522147	999
10	250626.5	2.342675786	2.086480043	4.082139212	3.762280262	1.475933206	1.741617445	1.828414433	2.087853882	1.412895796	1.433813021	1.869767177	1.824383243	2.389636542	2.19499737	1000
12	318232.5	2.269862072	1.775887152	2.460018972	2.324776489	1.975302946	1.998103683	1.74537239	1.616207864	1.876146748	1.386351424	4.198480466	5.215754808	2.53887499	2.536229718	1001
16	744163.5	1.670152701	1.423270154	1.621207167	1.550914947	2.49738972	1.344682361	1.59532578	1.695688835	1.470143288	1.403033369	1.881502971	1.824522804	1.814585108	1.433695478	1002
15	687060.5	1.463206239	1.461420174	0.977219212	1.378007088	1.183532843	1.225067427	2.232322075	1.838776612	1.283803573	1.341579474	1.19236534	1.17650697	1.124222854	1.254435581	1003
15	11055.5	1.548301979	1.573566226	0.96486844	1.29224079	1.662442591	1.644436249	2.221318739	2.158313339	2.317041884	2.364084447	2.591817594	3.096471363	2.243591831	1.973649064	1004
16	801103.5	1.498936789	1.617169368	1.619382867	2.116795223	1.723685413	1.724780499	1.786965555	1.736587609	1.522711137	1.344935172	1.200386888	1.70482758	1.386235871	2.00261517	1005
7	272947.5	1.849431224	2.077427963	10.50189048	8.368025353	5.930488586	3.801859559	1.124899351	1.255959361	1.154208456	1.161104143	16.19590789	15.01955785	10.72838163	10.21012627	1006
14	196997.5	1.567899725	2.320187798	5.418177104	7.21694749	2.247829306	3.406934764	1.604412989	1.676455432	1.953655491	1.67113786	14.40217491	22.80313138	10.39180741	14.9804787	1007
7	755035.5	1.725083735	1.27534988	1.624607849	1.272876325	1.739400529	1.437475439	1.850107169	1.808593743	1.553557669	1.288657725	1.766160996	1.558364941	1.744781321	1.695612263	1008
11	572182.5	2.085912918	2.271482734	3.227433978	3.897185035	2.105456414	2.485304748	1.590967971	1.808924035	1.474436783	1.757375362	3.819790116	6.08746213	3.28597162	4.436642471	1009
5	59274.5	2.048773982	1.500762693	4.191250848	3.205985965	3.414080435	2.328039315	2.269951987	1.720163936	1.685724545	1.513301033	4.712692128	4.953534975	3.04023191	3.090539547	1010
16	219591.5	2.020262925	1.791121687	3.386989818	3.18648391	1.38179733	1.394411022	1.995710477	1.772830246	1.557138067	1.670836278	3.12926712	3.978081195	2.555139597	3.424598913	1011
5	159851	2.353533136	2.215727528	8.00601741	6.938655466	3.207585557	2.71893659	0.978670701	1.659512909	1.159977706	1.92627968	8.63556361	8.62342028	9.141148296	7.462800183	1012
7	367911.5	1.077921769	1.087415786	1.790525401	1.644551136	1.885508885	1.644086333	1.331429175	1.733468966	1.445767227	1.216688561	1.759047148	1.703539322	1.329967986	1.507834807	1013
9	266405.5	2.167964039	2.231927336	4.039334715	4.485638826	2.218205424	2.121418735	1.947021671	1.826184906	1.425648908	1.429605579	10.3325482	10.37151217	9.290994274	7.472304546	1014
4	307082	2.017651239	1.486913497	3.331035802	2.814831642	1.754477815	1.459854053	1.223400026	1.385206465	1.579546645	1.343203155	3.823066825	4.086666213	4.057427509	3.535600396	1015
16	202314.5	1.311498838	1.489802039	2.443168393	2.103162245	2.650382226	1.837845895	1.879899808	1.830170668	1.404564498	1.415749658	2.662467872	2.541395265	2.339776073	2.277612249	1016
NA	NA	NA	NA	NA	NA	NA	NA	NA	NA	NA	NA	NA	NA	NA	NA	1017
NA	NA	NA	NA	NA	NA	NA	NA	NA	NA	NA	NA	NA	NA	NA	NA	1018
NA	NA	NA	NA	NA	NA	NA	NA	NA	NA	NA	NA	NA	NA	NA	NA	1019
NA	NA	NA	NA	NA	NA	NA	NA	NA	NA	NA	NA	NA	NA	NA	NA	1020
NA	NA	NA	NA	NA	NA	NA	NA	NA	NA	NA	NA	NA	NA	NA	NA	1021
NA	NA	NA	NA	NA	NA	NA	NA	NA	NA	NA	NA	NA	NA	NA	NA	1022
NA	NA	NA	NA	NA	NA	NA	NA	NA	NA	NA	NA	NA	NA	NA	NA	1023
NA	NA	NA	NA	NA	NA	NA	NA	NA	NA	NA	NA	NA	NA	NA	NA	1024
4	888295.5	1.290304673	1.493294247	1.309178771	1.572386852	1.383807671	1.348853395	1.495078392	1.627423165	1.381063012	1.380926991	3.852099871	7.666189456	2.357912643	6.283966663	1025
4	1500435.5	1.199896279	1.281149669	1.618986577	1.7825002	1.442713786	1.459832234	2.551222883	1.896223509	1.878800404	1.751899605	1.429402936	1.277380279	1.755588912	1.293522405	1026
14	691561.5	1.488810237	1.43489475	5.627375284	5.395674532	4.247349141	3.543377833	2.199017215	1.729823971	2.149062456	1.471628232	52.21335876	42.22285144	28.53347486	25.09009515	1027
7	302592.5	1.211391706	1.550272031	2.15974632	2.545933198	1.519925051	1.839962432	3.279966551	1.965627615	1.578504633	1.563439805	5.224018387	4.876887875	3.690081414	4.311157904	1028
15	299688	2.705174116	2.169832034	3.384165453	2.685689503	1.870861395	2.038426929	1.587945877	1.479709391	2.718918067	2.321181779	6.206528267	5.279219	2.870733494	3.0531597	1029
5	138196	2.057076422	1.947273985	3.559856549	2.749080192	1.946028776	1.789494041	2.202198924	1.93582897	2.593778698	2.310181621	2.477239624	1.723206354	1.661148676	1.690560701	1030
10	678138.5	1.18144867	1.217869582	1.674614228	1.569754628	1.075356197	1.684246986	1.252255719	1.609635637	1.905986561	1.636992062	2.397985915	1.973301565	1.44909938	1.79951105	1031
12	336704	2.735535339	1.8967021	4.683427301	4.067548249	4.518355847	2.593543379	2.152733398	1.76223483	2.168282558	1.693954139	4.394285648	3.000951399	2.675291767	2.436202925	1032
16	205841.5	1.292968657	1.387415046	0.739380833	0.555335973	1.562986229	1.123805684	2.189301747	1.592318875	1.184144741	1.280324786	1.703885479	1.076765063	0.975882335	0.961681831	1033
15	1024452.5	1.382422333	1.205531143	1.169707696	1.460490205	1.572834275	1.523845051	1.468448091	1.485847445	1.474311787	1.240322	1.889014187	1.462588066	1.003513304	1.502023395	1034
15	427723	1.303256804	1.639075669	2.123003723	2.275260711	1.481037829	1.968890106	1.742258525	1.841646726	1.427429173	1.591363318	3.838001243	3.503069873	4.12928612	3.674683227	1035
15	834539.5	1.207239679	1.605421882	2.056934448	2.11638226	1.016500575	1.45175128	1.787356755	1.92458665	1.196285566	1.277200403	2.140523895	3.094205494	2.317120392	2.309934673	1036
7	580222.5	1.637588638	1.510850225	2.032563439	2.087537325	2.001335212	1.775386754	2.104696625	1.619092751	1.501558225	1.335248034	2.757737405	2.955056995	2.574670103	2.209537143	1037
7	915627.5	1.491426781	1.462868569	3.891367804	3.537649523	2.041451091	2.059400968	1.562038904	1.396304713	1.162991154	1.438499407	11.69524075	9.892231416	6.792192598	6.665658951	1038
7	286114.5	1.466238796	1.333305535	1.354241392	1.509122796	1.521556089	1.783483325	1.732397387	1.419925854	1.715985452	1.449894874	3.919886955	4.423702778	3.007074381	3.309325962	1039
5	130362	1.257680651	1.405249055	1.392276104	2.383965336	1.601306021	1.983921705	2.034577879	1.774222561	1.660628725	1.48268256	1.263127906	1.888121849	1.078826157	1.766882495	1040
8	172248.5	1.30234696	1.687032957	1.648713563	1.925427192	1.53482234	1.512418421	1.657861777	1.459245612	1.609825442	1.258211561	3.682870255	3.457089736	2.232006844	2.958744437	1041
4	499275	1.51737273	1.208784134	0.772267217	0.899118603	0.968152967	1.092317805	2.586766168	2.037573095	1.480476911	1.559740908	1.285946954	0.869417677	1.231321677	0.944426451	1042
5	398352	1.447063723	1.309684025	2.003786572	2.251751368	1.704682967	1.705320167	1.769681334	1.423688613	1.104908479	1.131018537	3.229873883	3.364090968	2.51040051	2.357233956	1043
16	843437.5	1.665855401	1.839211157	1.520626992	1.889899632	2.009999331	2.474408021	1.533730319	1.80522238	1.802296448	1.913474526	2.861684245	2.832618572	1.773476649	2.157448812	1044
13	914358.5	1.471545232	1.306048983	1.803351076	2.556603725	1.67349077	2.043630364	2.298984806	1.732011474	2.357217546	2.034351408	5.730725242	5.911955385	2.200495159	3.783601743	1045
NA	NA	NA	NA	NA	NA	NA	NA	NA	NA	NA	NA	NA	NA	NA	NA	1046
11	114325.5	1.064206411	1.199148216	1.263929481	1.556311645	1.098985133	1.993857243	1.006982045	1.805367008	1.383346718	1.463404435	6.039353883	6.252878157	3.074632493	3.990466749	1047
15	799862	2.172523951	1.566255739	2.236108232	2.478555572	2.285689965	1.801702015	2.613192065	1.858417556	1.77859688	1.758982686	2.184054391	2.602779887	1.691873265	2.372724788	1048
NA	NA	NA	NA	NA	NA	NA	NA	NA	NA	NA	NA	NA	NA	NA	NA	1049
5	220855.5	1.413425886	1.643820691	1.787971416	2.12402932	1.972742767	1.936914225	1.662460659	1.72879411	1.402300656	1.63178244	4.53987241	4.852431431	4.031808629	4.243927932	1050
NA	NA	NA	NA	NA	NA	NA	NA	NA	NA	NA	NA	NA	NA	NA	NA	1051
16	599564.5	2.176665986	2.524469839	2.854318418	3.669155566	1.142319322	1.754359492	1.381562123	1.867434481	1.936427894	1.977442823	1.964852365	2.099919334	2.190403229	1.945669126	1052
4	424073.5	1.343127282	1.38415323	2.613489488	1.968413471	2.585076087	1.729470205	1.70484932	1.631692359	1.772416581	1.520566832	3.548974676	2.427327175	3.559908164	2.210138743	1053
16	456916.5	1.702233514	1.55088189	2.213913836	1.939075373	1.978917555	1.509042945	2.774281291	1.776641712	2.053731114	1.629413179	4.595798406	3.301485738	3.30967031	2.673392636	1054
16	322832.5	1.852464155	1.442471942	2.929319605	2.964933627	1.796728896	2.17435588	2.533376859	2.150228677	1.16831477	1.498034001	3.148007345	3.416310941	3.214187067	3.20065429	1055
2	173499.5	2.081889212	2.1496626	4.266962589	4.786139163	2.363298688	2.496610999	2.398870385	2.098581205	1.700526767	1.754247309	4.733769882	4.663916077	3.377893234	3.36806641	1056
10	132668.5	1.0718303	1.245122351	1.563407219	1.415479019	1.655100783	1.603974796	1.606661364	1.957708418	1.33566283	1.701078232	2.235723356	2.911755029	1.999721859	2.417045138	1057
14	705079.5	1.470295643	1.287040912	1.907949769	2.344302793	1.349498015	2.045196095	1.7400224	1.568808713	1.705659416	1.226713676	2.175873621	2.419598948	2.224248376	2.53675736	1058
2	540784.5	2.87009179	2.098764941	4.743010734	4.468412501	2.460262087	2.33144433	2.176562207	2.191173263	2.373709963	1.935238072	7.048220696	6.659763148	5.948097942	5.40697383	1059
1	45796.5	2.154024385	1.54137324	4.528568037	3.438692443	3.949949697	2.08897771	1.018676244	1.851087875	3.755456045	3.08984664	3.118776722	2.465720219	1.763316714	1.721583611	1060
14	701481	1.116142061	1.380672816	6.326689718	5.309676488	3.257893016	3.036704344	1.290428856	1.627744809	1.052240014	1.182983394	4.865104844	4.750635176	4.664956085	4.270749429	1061
12	789361.5	1.450610714	1.721825914	1.825553164	4.714557307	1.275383176	2.831258705	1.573341987	1.71529075	1.111663296	1.381336922	4.279032888	13.30174054	3.971090137	10.82801207	1062
7	948151.5	1.855758986	1.585541276	3.082685057	2.842342884	2.523971113	1.832690392	2.340043703	2.33339041	1.667180858	1.487715487	3.400237057	4.017082034	3.856851359	3.570469314	1063
4	221231.5	1.058011781	1.298068186	1.546748798	1.719670816	1.695627347	1.661348029	1.60978032	1.614615096	2.004578549	1.643276894	2.794617431	2.682534395	2.43275019	2.155786403	1064
10	725927.5	1.309819029	1.285581027	1.870811243	1.709097001	1.477374658	1.297459023	1.449423622	1.547316387	1.32621695	1.356423551	2.8777638	3.592124289	1.978235583	2.61131296	1065
2	527109.5	1.678903305	1.569419697	3.554122932	2.957809795	2.580282311	2.12238273	0.809991425	1.47592575	2.381704161	1.487572346	12.80041443	9.206322931	8.713683148	6.824642345	1066
13	750671.5	2.015420211	2.590706681	6.459164102	6.942629688	4.059646623	4.014151727	1.977167997	1.975594677	2.133138359	1.881792812	20.65032586	25.21286585	20.43262472	21.70475969	1067
13	262470.5	2.385704852	2.69790546	2.376951203	2.310537475	2.083420532	1.543293798	1.887619123	1.680566978	5.852473049	4.806868584	3.334238674	3.380527754	3.975990177	3.069260887	1068
15	87211.5	1.074915256	1.257870328	2.570097982	2.074393654	3.811657539	2.892586813	1.897655446	1.768499841	1.662983799	1.536477828	12.97787515	8.31021555	6.651552401	4.470999087	1069
15	827854	2.219795056	1.952558104	3.926420999	3.577889596	1.583629899	2.049663801	1.901953688	1.822604979	2.419709788	1.529524578	8.10253603	8.919524897	4.38989876	5.400575246	1070
10	40940.5	2.257568509	1.987294237	6.478184934	5.425896234	2.966229513	2.272290603	2.378729093	1.979260006	1.6590565	1.934390357	14.7736674	10.96794311	12.32479969	8.556627929	1071
12	554289.5	2.056254657	1.394206514	6.214250412	3.863736786	5.917210992	2.825698391	1.516168316	1.742970754	1.185942256	1.046733185	4.235293209	2.887275838	3.602069024	2.337872968	1072
NA	NA	NA	NA	NA	NA	NA	NA	NA	NA	NA	NA	NA	NA	NA	NA	1073
2	236436	2.866480194	3.330201633	4.114529079	3.899827414	2.594271252	2.431438731	2.861705593	2.245973962	6.005193204	6.540297627	5.521741221	4.605958303	6.181188665	4.588798295	1074
8	248063.5	2.867823733	2.199134098	4.278825097	4.214819499	2.067826767	2.084206937	2.048558402	2.082279976	2.337044931	1.972086529	1.960545274	3.112340956	2.305539233	2.782054341	1075
10	43520.5	1.486817091	1.640063778	1.444716395	1.743354868	1.84011859	1.991218624	1.607301403	1.855639009	1.855842969	1.747657121	1.719380641	2.084711743	1.528093893	1.346963757	1076
13	94637.5	1.590175447	1.42637137	4.530039847	4.251295632	3.685160562	2.999409638	2.37187462	2.069196541	1.697761764	1.454918413	10.42451065	10.96148463	5.674961776	5.549671041	1077
15	979037.5	1.781152071	1.462926885	3.433546566	2.730684644	2.273305199	1.850274025	0.74351185	1.334891875	1.856249854	1.824366133	22.15018266	20.4475921	17.22346547	14.06016785	1078
4	1399490.5	1.821132668	1.67836833	4.489693006	4.221000056	1.608682861	2.001187699	2.476671554	2.04830771	1.841583719	1.705119243	4.007213197	4.196837118	4.278072475	4.495398112	1079
2	267981.5	2.371071624	2.134284384	1.82295067	2.17787997	1.885700019	1.972710082	1.787306302	1.576943719	2.318351432	2.020730657	1.40116283	1.790391846	1.682831759	1.878444903	1080
12	227075.5	1.59466777	1.768984019	1.532524931	1.873917438	1.461007622	1.918365641	2.540781446	1.731133751	1.836746676	1.555215558	2.035148739	3.526808582	1.341734448	2.21632609	1081
9	186579.5	1.780529095	1.566735988	3.489388452	3.357358749	1.761029742	2.339968213	1.829960295	1.734152092	1.836335284	1.56416016	2.912138653	4.462619228	4.334856858	3.58637596	1082
13	44803.5	1.008893876	1.008046068	2.745022078	3.125774972	3.050880943	2.710791498	1.819526501	1.692226049	1.246783334	1.146940906	2.390110041	3.174648375	2.524750524	2.741168063	1083
NA	83653.5	NA	NA	NA	NA	NA	NA	NA	NA	NA	NA	NA	NA	NA	NA	1084
12	561183	1.743801833	1.694067324	2.508548965	2.172483661	1.690322421	1.675182798	1.595291985	1.661690691	1.618629551	1.43401691	3.798665708	3.663787365	2.056290718	2.219071618	1085
15	108950.5	1.559799348	1.63236857	5.034212503	5.226047323	4.398871339	2.938844149	0.921045504	1.451739593	1.42517249	1.368360946	18.31131649	16.62686765	18.22212091	14.31152758	1086
13	54558.5	1.521535016	1.502279066	2.729431046	2.627696733	2.327582357	2.525465285	2.378514314	1.97627805	1.113878238	1.28358079	3.330195107	3.553334497	2.777619969	2.459033604	1087
16	401478.5	1.198766904	1.19979666	0.960329943	1.005406123	1.092988541	1.221304264	2.581959572	2.702572177	1.711819759	1.61338766	0.881063812	1.000686145	0.815909433	0.988983008	1088
12	894587.5	1.580843703	1.755785295	4.198308119	5.308511796	2.921392407	3.054747143	1.533522109	1.709204179	1.329029485	1.591737981	9.263165464	17.04171779	6.438946519	11.65959958	1089
10	603545.5	2.056505962	2.077489345	3.108851763	3.053359624	1.967235092	2.239202992	1.505341909	2.01449541	1.486728957	1.616161261	5.139855482	4.7443071	4.874127106	4.69026148	1090
13	755671	1.272333317	1.338090024	1.242341937	1.196747273	1.413110305	1.498453863	1.319135858	1.453938006	1.1271556	1.286329219	2.207041307	2.60979243	1.424794663	1.617618016	1091
5	271140.5	1.060752549	1.46855105	1.485786124	1.575718236	1.071212562	1.392401056	1.784470176	1.653879986	1.307060224	1.4069863	1.611184121	2.001782617	1.8554888	1.587869697	1092
13	714048.5	2.429194699	2.004713768	4.076289819	4.579698202	1.785090295	2.248049455	1.131795982	1.638442947	1.700767163	1.807483509	5.677334439	7.995161714	4.960009784	5.968683928	1093
15	340247.5	2.485441654	1.765014598	1.7942641	1.330413081	0.859147471	1.062762066	1.76054088	1.764350803	3.299200398	2.691295835	1.304941466	1.247528902	1.427994943	1.451417256	1094
14	569352	1.344080313	1.884248128	1.706463189	2.297352127	1.160568352	1.764062029	1.133638812	1.674600722	1.869686103	2.102543835	3.567174408	4.608503089	3.343727611	3.451256591	1095
14	665106	1.282391134	1.336597141	2.747921425	2.349722393	2.278268781	2.133229202	1.424205438	1.680393114	1.411045716	1.218391944	3.688611344	3.966520214	3.620746398	3.060335286	1096
NA	NA	NA	NA	NA	NA	NA	NA	NA	NA	NA	NA	NA	NA	NA	NA	1097
4	1082500	1.38871886	1.851041968	1.60574566	1.661028349	1.051500594	1.511224064	1.543079071	1.53721531	1.680261606	1.543742763	1.365200865	2.210288059	2.327465504	2.702048752	1098
NA	NA	NA	NA	NA	NA	NA	NA	NA	NA	NA	NA	NA	NA	NA	NA	1099
9	48901.5	1.177323055	1.571249728	2.472788556	3.102340479	1.680898429	2.238211423	1.58420136	1.825801123	1.179313704	1.448644669	1.991601863	3.116352342	1.10105075	1.884195239	1100
3	115322.5	4.570896113	6.003093422	3.27006107	4.579414226	1.529814167	2.031300587	1.337483634	1.50736368	6.979814879	8.797331552	0.934751941	1.588534908	1.826775702	2.095616543	1101
NA	NA	NA	NA	NA	NA	NA	NA	NA	NA	NA	NA	NA	NA	NA	NA	1102
NA	NA	NA	NA	NA	NA	NA	NA	NA	NA	NA	NA	NA	NA	NA	NA	1103
NA	NA	NA	NA	NA	NA	NA	NA	NA	NA	NA	NA	NA	NA	NA	NA	1104
NA	NA	NA	NA	NA	NA	NA	NA	NA	NA	NA	NA	NA	NA	NA	NA	1105
NA	NA	NA	NA	NA	NA	NA	NA	NA	NA	NA	NA	NA	NA	NA	NA	1106
NA	NA	NA	NA	NA	NA	NA	NA	NA	NA	NA	NA	NA	NA	NA	NA	1107
NA	NA	NA	NA	NA	NA	NA	NA	NA	NA	NA	NA	NA	NA	NA	NA	1108
NA	NA	NA	NA	NA	NA	NA	NA	NA	NA	NA	NA	NA	NA	NA	NA	1109
7	905439	3.953589494	2.37341854	8.494570839	6.10119523	4.163672434	4.012072458	0.751073128	1.263873489	1.02574048	1.181070722	29.13145834	19.37586314	20.86671114	15.22355488	1110
6	182523	2.161725212	1.864343291	4.817080385	3.534059332	1.728569276	2.244060795	1.361214678	1.30536245	1.077092378	1.377169329	20.92892362	16.04365711	21.15118586	13.98424997	1111
7	162349.5	1.788130544	1.691597923	1.825073389	2.089282892	1.961940247	1.900335286	3.455844139	2.369085614	1.411062977	1.518471551	1.893057304	1.902187645	1.905935928	2.005830897	1112
4	905129.5	1.769212305	1.421626293	1.243992863	1.133444872	2.351270902	1.353885872	3.732126168	2.083291954	1.728980831	1.426933493	6.67887723	3.532223634	7.031896776	4.202453574	1113
14	426277.5	1.686204886	1.965143201	4.687829877	7.267262746	3.933738908	4.535960506	2.077952496	1.664464502	1.462476303	1.358617739	26.42680688	49.44902132	13.34219994	30.44484431	1114
10	517036.5	1.727834479	1.945638045	3.167224274	2.944255066	1.543522222	1.619363501	2.208956764	1.972446589	1.518855372	1.60154459	5.754033456	4.572349682	4.551137186	3.63190011	1115
1	179787.5	2.776441448	3.054594066	5.171814648	4.786048455	5.135971614	3.829083818	2.332032667	1.825204557	2.376838235	2.371369708	10.76850888	8.712787255	7.005489241	6.450135596	1116
15	776948.5	2.021015899	2.04882834	2.486603722	3.613499951	1.43238782	1.92440312	1.898914083	1.929911623	1.30930525	1.535624268	3.092782447	3.234899962	2.760203029	3.201121169	1117
6	52537	2.968039337	2.440586156	3.908423136	4.100185855	2.020580301	2.590046577	1.737327128	1.786908977	1.83063736	1.780210707	7.832981809	6.027375962	4.386546543	4.106518682	1118
12	1044223.5	1.684827478	1.422236942	5.456396687	5.676172915	5.821192961	6.029313618	1.98125275	2.171522706	1.298714129	1.551324568	6.524703761	5.883476759	3.474176487	3.235653497	1119
2	580523.5	1.21464305	1.10292505	1.00452172	1.52007016	1.122323425	1.373259795	2.015936688	1.98616856	1.336553743	1.264738518	1.819082756	2.098416428	1.197858326	1.762553703	1120
5	106437.5	1.418345364	1.340716491	3.688646147	3.151414008	4.130875065	3.343469348	2.448190837	2.261526538	1.659957853	1.646161636	2.989962751	2.570486066	2.241919677	1.676543199	1121
5	378303	2.122728351	1.440633561	9.223200042	6.1748734	5.142633769	3.106723884	1.172143515	1.515674472	1.146553154	1.251350469	52.00506251	25.3583245	32.67528538	19.3636475	1122
NA	NA	NA	NA	NA	NA	NA	NA	NA	NA	NA	NA	NA	NA	NA	NA	1123
15	716710	1.956858089	1.916302808	2.66563935	2.812620214	1.51735698	1.621585811	1.126793856	1.937715849	2.012491071	2.009024678	3.001350916	2.711371834	3.122446695	2.75094869	1124
16	87524.5	1.264355025	1.549679356	3.316119928	4.093229154	2.123013482	3.106223501	1.635490073	1.868710757	1.532611402	1.387867765	3.46743854	4.515834798	2.202718437	3.851129992	1125
8	371015.5	1.271157293	1.27317626	2.245771881	3.791560712	2.806318192	2.555149601	1.855357939	1.46037448	1.398261816	1.326324863	4.650878674	5.432652876	1.817422314	3.399665165	1126
5	163030	1.94052366	2.22960245	2.211295538	2.097511611	1.976758762	1.94785679	1.960315832	1.469932554	1.799906114	1.97281418	7.302990621	4.648754479	5.110713362	4.159493054	1127
16	118372.5	1.412510877	1.497690469	2.43832385	2.456888957	1.810789523	2.138105576	1.854864261	1.822475978	1.477788968	1.743908803	6.164726859	5.589706671	3.272147387	3.392313992	1128
2	480274.5	2.420927943	2.241103515	4.475211778	4.039931864	2.254997268	2.230767182	2.467538123	1.965210453	2.241127244	1.717747367	10.05735127	8.905088317	4.771433079	5.769167423	1129
3	139940.5	1.37930131	1.294428996	1.310269068	1.539988639	1.280470737	1.680151651	1.918178649	1.658810213	1.739165302	1.626595315	1.236969395	1.315352671	1.111681389	1.304223307	1130
11	318289.5	1.238077811	1.303498204	1.304927907	1.793364185	1.722441047	1.710589712	1.552434229	1.612668414	1.050383263	1.25999621	1.525708853	1.895846471	1.10481801	1.656774441	1131
12	1005466.5	1.355311944	1.610127974	2.422987649	2.982611247	2.359667664	1.950926689	2.260865718	1.729941196	1.90210459	1.829338765	8.991606366	7.544425917	4.506685831	4.855193432	1132
16	446885.5	1.769348874	2.159419797	2.126309942	2.726815309	1.414819477	1.744926614	2.075023322	2.105769502	1.303028363	1.522709275	1.909895058	2.426647811	2.058701135	2.612800357	1133
12	813387	1.678736201	1.760301505	1.319686959	1.446486694	1.547477827	1.439791442	2.124747473	2.035730962	1.312726847	1.589961031	1.764274507	2.019320918	1.580982903	1.637850887	1134
4	1383711.5	1.06815352	1.266315922	2.84232883	2.880909465	2.960545042	2.992355385	1.756333613	1.651051564	1.351401363	1.35112018	6.00368091	4.12484655	3.915346746	3.397685011	1135
11	197175.5	1.267915455	1.336183074	1.584276653	2.202244688	1.452595262	1.901461573	2.062570152	1.566741102	1.17552868	1.489342134	4.559275558	7.124063566	4.051956022	5.090949397	1136
NA	NA	NA	NA	NA	NA	NA	NA	NA	NA	NA	NA	NA	NA	NA	NA	1137
7	589047.5	1.818061796	2.019777659	3.123870528	2.987997652	2.517481026	2.092658134	1.638145166	1.812447583	1.748586039	1.737019035	2.870948241	2.058363068	2.227634114	1.988000523	1138
11	308244.5	3.15745322	2.005459063	8.701421787	8.078088703	8.457576287	6.060835048	2.108892886	1.63783979	1.369830203	1.286791438	45.30282166	40.25341605	23.13978915	21.59862297	1139
16	782476.5	1.936197106	2.296994632	2.065472135	2.300308171	1.515198942	1.986482333	2.040838297	2.235157637	1.832699806	2.0286412	2.710336011	3.342365598	3.972201285	3.587824068	1140
13	390453.5	1.658593683	1.883962749	2.471291519	3.168669758	2.072613638	2.535592665	1.650008472	1.482634434	1.597544663	1.230600465	15.22411342	22.16989226	8.413800504	11.77433494	1141
15	668412.5	1.564255452	1.627911942	1.114273442	1.609553152	1.650652908	1.954507829	2.126943922	2.086440211	1.289228238	1.681199689	1.654055295	1.862650559	2.145110515	2.140646842	1142
14	416108.5	1.284598307	1.441630003	2.752969556	2.943190169	1.459406911	2.090516184	1.02315013	1.493034108	1.078016269	1.491804324	8.918858011	12.03620348	6.247014809	8.965362119	1143
15	213250	2.130247789	1.706998217	3.210045645	2.872402479	1.348512768	1.663390524	1.844688247	1.679090965	1.693921967	1.43498144	4.459672734	4.671587215	3.530925629	4.061726207	1144
10	39667.5	2.146319061	1.967973409	5.672251777	4.985802476	1.956411827	2.295466298	1.897608804	1.897942895	2.156903906	1.834060035	5.173783178	5.561158327	3.61094711	3.256815344	1145
12	22891.5	1.630367081	1.187101445	4.79769104	3.499144363	3.920161207	2.435164836	1.157238145	1.450558643	2.515326721	1.629851333	6.981053035	5.259520952	3.860261752	2.971654746	1146
4	813473.5	1.731146011	1.678296341	1.627477594	2.115055742	1.880370954	1.568647609	1.929839342	1.656055297	1.32260975	1.219100989	3.940357652	3.722712417	2.793796097	3.414044129	1147
5	187048.5	3.518772555	3.049351212	5.536701232	5.530752243	1.824240734	2.836361534	1.789664017	2.214521054	2.14160563	2.150323689	5.114182617	7.277629193	4.157831913	5.057397802	1148
NA	NA	NA	NA	NA	NA	NA	NA	NA	NA	NA	NA	NA	NA	NA	NA	1149
11	50749.5	2.034540618	1.548081057	3.245173941	3.305352937	2.774486181	2.936488665	2.396505398	1.645167645	1.722308624	1.603961837	8.516977004	7.289546294	6.167847931	5.874241209	1150
5	212058.5	1.512262303	1.361761285	3.378065501	3.373971663	2.961701319	2.876403935	2.282347313	1.383766688	1.88567279	1.350379371	11.93074765	9.647541058	6.771805234	6.550111822	1151
13	774378.5	2.244188659	1.868342939	9.425640587	6.319524421	3.879091798	2.891178495	1.420943604	1.64857377	2.470748888	1.754745512	37.23211664	28.3605043	32.76461585	19.72179161	1152
6	137610.5	2.739612576	2.910742721	5.598916013	5.099067648	3.658083777	2.748034755	1.99929182	2.166153002	2.519796502	3.217183217	5.540178339	4.808500033	4.419687909	3.753323451	1153
4	56382.5	1.527666468	1.473325041	3.276099228	2.912633711	3.165295873	2.07282203	1.533862952	1.778687235	1.477639819	1.381937614	4.94450821	3.774289828	3.280145424	2.756007811	1154
9	299794.5	1.681540708	1.898406188	3.125910899	3.460911407	2.926658636	2.795523952	2.169595221	1.768085258	1.426833336	1.53048876	10.31980276	7.980784223	5.410339747	4.560154406	1155
4	1174700.5	1.632636961	1.504589222	2.193248672	1.775503676	1.884640201	1.430110702	1.875022579	1.924029679	1.576729878	1.352407764	2.799587918	3.574448814	3.133506398	2.523271277	1156
5	237940.5	1.8386793	1.776663976	5.83016338	5.685535763	4.383063354	3.641177933	1.863364866	1.875119083	1.282751335	1.54363302	15.35208099	16.56256901	11.43987885	11.5993911	1157
1	143697.5	2.164203017	2.137784867	2.736796579	2.886104568	2.870807132	2.366965351	1.725553532	1.942184729	2.508602594	2.65818282	8.189339141	6.552475669	5.763207993	4.762910524	1158
14	121820	1.539711304	1.611676939	4.360361794	5.178301026	2.539757358	2.942051175	1.285887625	1.576424189	1.73490487	1.878696248	22.71478934	28.10185927	15.36766805	18.19312582	1159
10	570362.5	3.705679216	2.942180278	12.79405329	9.504262503	8.335632192	4.891877359	2.317843936	1.706787814	2.059948843	1.710160758	31.50576101	24.76518236	30.22024945	18.89958034	1160
13	214805.5	1.022876213	1.358715485	1.605413863	2.155773335	1.644275301	1.720611623	2.062373516	1.670425422	1.392012529	1.349860276	1.673468045	2.760792932	1.520073742	2.31243191	1161
10	299695.5	2.950008917	2.696564962	5.111639782	5.307324579	2.331356037	2.470531172	2.869153035	2.314695124	2.978549818	2.02444423	2.521832682	3.521688871	3.469472716	3.308687315	1162
15	1005135.5	1.224492127	1.275374013	1.331352136	1.793454116	1.081069131	2.260809895	2.101773141	1.847663533	1.731775993	1.643132662	2.463624016	3.572428114	2.119396082	2.838906476	1163
15	327615.5	5.73537401	6.385631935	2.305860732	2.994617132	1.701639559	1.642828207	1.680994433	1.666421799	8.402620552	9.591276222	1.205417975	1.840868902	1.499631626	2.357900591	1164
4	1184879.5	1.094911357	1.098111687	1.272802	1.27325877	1.236400531	1.3712342	1.518122524	1.583581412	1.03580488	1.053714281	1.314790614	1.11353788	1.20165874	1.13870498	1165
NA	NA	NA	NA	NA	NA	NA	NA	NA	NA	NA	NA	NA	NA	NA	NA	1166
NA	NA	NA	NA	NA	NA	NA	NA	NA	NA	NA	NA	NA	NA	NA	NA	1167
9	73583.5	1.117713681	0.96256145	1.287780696	0.93494954	1.962971976	1.315365989	1.818549754	1.883470336	1.241118691	1.21286791	1.643435264	1.257904767	1.552514184	1.198281132	1168
2	778577.5	1.57385605	1.309648285	1.901296666	1.964999851	1.661430612	1.518549666	2.218688463	1.797013416	2.316277491	1.639176351	1.169949621	1.450756219	1.66856666	1.680072845	1169
4	165954.5	1.670826112	1.485655511	1.731278643	2.592037069	1.290448757	2.02269307	1.987121587	1.730275362	1.865301411	1.764494452	5.054992228	7.007338265	3.094915967	4.240668281	1170
4	92873.5	1.610299043	1.422605138	4.736824814	4.794501815	2.792745055	3.055208743	1.590108674	1.828072951	1.633460607	1.530665458	4.127893684	4.695476722	3.488962568	4.073466866	1171
16	406357	1.02034607	1.22391029	1.080638974	1.356588603	0.820438036	1.458460255	1.886947006	1.743174548	1.59138389	1.431288661	0.881927708	1.409391614	0.961707445	1.241357194	1172
9	427424.5	2.371544445	1.540529074	1.851129456	1.139037447	1.51164902	1.279861294	1.547049524	1.715518508	3.767776576	2.25210023	3.874152733	2.069878633	3.828727008	1.595401993	1173
2	564235	1.604916474	1.572329306	2.064310344	2.644004428	1.79203028	1.942495808	1.404701253	1.519138505	1.626335198	1.638926333	4.303340772	6.336964129	4.436348862	5.868900901	1174
12	878114.5	1.585419988	1.381218118	4.054880666	3.796061667	3.481473877	2.33869645	1.275389362	1.545857151	1.444441852	1.313404699	7.15378766	7.26828394	5.669254988	5.750738412	1175
7	1071272.5	1.520528323	1.534636155	1.639487792	1.606776467	1.544578193	1.526600201	2.185903795	2.242091329	2.233100615	2.328708311	2.171402435	2.24343022	2.080203825	2.177102701	1176
16	636831.5	2.2490881	1.963017111	3.070208667	3.043339741	1.582057242	1.720691605	1.560782434	1.767725302	1.570225928	1.564535152	1.875490111	2.05036658	1.681985108	2.149971664	1177
16	719432.5	2.296244468	1.643201054	5.081455669	3.45634276	5.098025436	2.776806868	2.075780104	1.719925726	1.521925131	1.421248267	13.90993413	10.48992786	11.16886863	7.120593772	1178
7	934650.5	1.735550873	1.894884467	1.999274449	2.614732666	1.161435898	1.704596811	2.160482644	1.804291872	1.712755103	1.590929637	1.428942	2.019031715	1.718208349	1.994382969	1179
13	885436.5	1.202906758	1.235165392	0.982601164	1.03219546	2.006503889	1.74421517	2.388935199	2.42232243	2.045217298	1.566963002	1.365076577	2.12352529	1.530770715	2.031276481	1180
NA	NA	NA	NA	NA	NA	NA	NA	NA	NA	NA	NA	NA	NA	NA	NA	1181
12	895858.5	2.340454053	1.714452206	3.148838411	3.070623361	2.203600464	2.16027903	2.046248406	1.830048702	1.905489545	1.671415719	2.819294672	3.445597098	2.479927962	2.940978698	1182
1	206295	1.76920017	1.870886501	2.619875591	1.962494483	1.772004564	1.680916772	2.656457525	2.173330735	1.916469389	2.166576826	1.794348151	1.86623158	1.533439306	1.947067531	1183
16	212182.5	1.655982315	1.931594492	3.407867706	3.397426189	2.382785126	2.617656579	1.503790872	1.361324221	1.583413339	1.82579948	8.157202922	8.794528489	5.819076	5.470426097	1184
15	438425.5	2.112099497	1.492041515	1.599824503	1.339450102	1.872855997	1.481540906	1.840918674	1.78226353	2.471357861	1.638413928	1.268499814	1.211634807	1.138767362	1.310848487	1185
3	261965	1.43340506	2.314303156	4.140199768	4.491040824	4.464711671	3.404067904	1.173817628	1.39155783	0.978532484	1.323155012	1.461591372	2.427219292	1.70590956	2.469884631	1186
NA	NA	NA	NA	NA	NA	NA	NA	NA	NA	NA	NA	NA	NA	NA	NA	1187
NA	NA	NA	NA	NA	NA	NA	NA	NA	NA	NA	NA	NA	NA	NA	NA	1188
NA	NA	NA	NA	NA	NA	NA	NA	NA	NA	NA	NA	NA	NA	NA	NA	1189
NA	NA	NA	NA	NA	NA	NA	NA	NA	NA	NA	NA	NA	NA	NA	NA	1190
NA	NA	NA	NA	NA	NA	NA	NA	NA	NA	NA	NA	NA	NA	NA	NA	1191
NA	NA	NA	NA	NA	NA	NA	NA	NA	NA	NA	NA	NA	NA	NA	NA	1192
NA	NA	NA	NA	NA	NA	NA	NA	NA	NA	NA	NA	NA	NA	NA	NA	1193
7	876493.5	2.095823089	1.332759298	1.908157158	1.516900486	1.755301437	1.592435679	2.056398416	1.852620621	1.929032634	1.391430873	3.993547011	2.677183203	2.300574234	2.440760642	1194
13	793095	1.057841362	1.392886212	1.48829656	1.485784279	1.486404783	1.523350421	1.129143521	1.486668928	1.02940971	1.135742068	1.989173721	1.962430176	1.100736926	1.211832474	1195
4	192168.5	1.569918917	1.641260746	1.923260092	2.373161406	3.43440757	2.047113972	2.943539364	2.17388059	1.567244585	1.760835285	2.190322824	2.405882383	2.636429564	2.4855199	1196
9	365159	4.453935816	2.336160823	4.917325721	2.95040814	2.117031048	1.499240451	2.559512428	2.085093607	3.79609789	2.618277548	1.826244585	1.133711747	2.949563051	1.455742184	1197
16	885203.5	1.215951727	1.46010347	3.253610945	3.39259534	1.887056711	1.995094094	2.772730999	1.894899946	1.263651554	1.376907026	3.925908779	4.250641502	3.088417556	3.012314663	1198
9	103941	1.261723266	1.419448219	2.890150718	3.203352035	3.007958642	2.92764166	1.535674364	1.799888219	1.715092691	1.53511975	3.593567919	2.660357943	2.403927531	2.221051467	1199
16	515838.5	1.65481217	1.75014276	2.026525927	2.33767501	1.638845081	1.984680479	1.855095011	1.677416281	1.741380001	1.725598392	3.991656165	4.095940256	2.832180459	3.424147992	1200
7	622025.5	2.447195628	2.235436645	2.777615786	2.504335763	1.635033157	1.778249793	2.589390966	1.7993119	1.61803041	1.749541203	10.8410402	6.91990772	4.243401796	3.655204642	1201
1	73688	2.27967699	1.925989009	4.214611488	3.567900546	3.082056942	2.405442743	2.286404573	1.949886495	1.911775286	1.587709714	20.15878171	11.69155827	7.969255891	6.505667474	1202
NA	NA	NA	NA	NA	NA	NA	NA	NA	NA	NA	NA	NA	NA	NA	NA	1203
7	533832.5	1.436916149	1.727516742	1.337873991	1.843141412	1.606037562	1.458590628	2.239726616	1.657961726	2.378342031	1.990979832	2.016349309	1.687381843	1.554459439	1.606698542	1204
9	163298.5	1.726660798	1.41428001	2.660422615	2.47504435	2.436734145	1.744107497	2.273904272	1.811346746	1.722543074	1.381783471	2.308464278	2.050979644	1.905675673	1.723486941	1205
15	164736.5	1.198909724	1.508528356	0.861166821	1.151456578	0.980031326	1.509879396	2.125834149	1.648256769	1.424842958	1.343873648	1.559023092	2.068628728	1.246027386	1.632797604	1206
NA	NA	NA	NA	NA	NA	NA	NA	NA	NA	NA	NA	NA	NA	NA	NA	1207
7	243119.5	1.477542144	1.908042893	1.76089919	2.329764811	1.306111984	1.637711341	1.379121573	1.630650773	1.187404378	1.41917607	1.574750124	2.046255371	1.740518889	2.244820068	1208
4	119777.5	1.342479789	1.326880657	1.495300622	2.622480601	1.518156132	1.809110702	1.992832205	1.873647168	1.217804138	1.312393182	1.609928771	1.782740127	1.033389101	1.669301646	1209
NA	NA	NA	NA	NA	NA	NA	NA	NA	NA	NA	NA	NA	NA	NA	NA	1210
4	777388.5	1.773847317	1.717355429	1.163065332	1.675660859	1.309260333	1.300367199	2.000577858	1.716327015	1.385868807	1.444826186	2.258688332	2.566596937	1.568886874	2.358958092	1211
12	210200.5	3.107544638	2.143391754	5.574818512	4.951191521	2.532993907	2.300985029	3.847594509	1.957122995	1.911352418	1.645933408	4.695368398	3.966021584	4.900949199	4.022560833	1212
2	22047.5	1.935488415	2.005445372	1.341418867	1.427662647	1.073357864	1.30008358	1.825419981	1.945680903	2.27241568	2.122880705	2.352368705	2.216457723	1.850435612	1.589171325	1213
15	455298.5	2.247387364	2.270007302	4.002633244	3.67117041	1.181677165	1.859556671	2.478705893	2.06223535	1.46420766	1.481308523	3.261502551	2.666600222	2.94225501	2.79176172	1214
4	1312946	1.59405392	1.858738118	2.270188576	2.729215428	1.46918031	1.562779114	1.736634695	2.171200808	1.270797079	1.469491817	5.003042218	3.511443931	2.476392654	2.519328217	1215
NA	NA	NA	NA	NA	NA	NA	NA	NA	NA	NA	NA	NA	NA	NA	NA	1216
14	290792.5	1.349479858	1.704190896	2.622223721	3.59115445	2.29165929	2.382319484	1.846950843	2.132410092	1.674236053	1.510086107	5.529434785	6.285665779	3.526407752	4.801957116	1217
13	74634.5	1.680963175	1.606656357	4.822863278	4.172766093	3.476767494	2.443182821	2.449215992	2.032793551	1.98622387	1.642902686	13.40039424	11.93676527	5.658314785	6.075791541	1218
16	934435.5	1.163507415	1.130461685	2.395140393	2.326882609	1.819966375	1.77125235	1.490566595	1.563264754	2.631894884	2.617057069	1.668108483	2.061314375	1.138402572	1.016588726	1219
4	641907.5	3.032918388	3.036919428	3.378342167	3.827233121	1.882704154	2.349119056	1.659055281	1.799174221	3.130452359	2.311909303	3.041731145	4.253734987	1.881495215	2.726965932	1220
13	547918	1.408253247	1.212919855	1.470191989	1.45590391	1.112774761	1.202313605	1.994310514	1.666771302	1.269536076	1.329132749	1.680590396	1.504072764	1.400990248	1.525767849	1221
1	66929	2.420398702	2.830123872	5.674499319	6.186413671	3.141958272	4.238015992	2.066991902	1.912604263	1.439626765	1.713519644	24.89222008	28.83861707	15.73999953	19.02924984	1222
7	1009126.5	1.226689115	1.256640005	1.856951232	1.810522242	1.062036104	1.409083878	1.980003643	1.734562148	1.347996409	1.503179563	4.630510547	6.217520663	2.702581312	3.597359919	1223
4	60947.5	1.138669027	1.077775675	5.403005787	5.85696234	3.018954372	3.68579341	0.748313302	1.278229642	1.115076515	1.282072824	8.305298771	25.29891764	10.1792621	15.88979684	1224
16	159537.5	1.189740889	1.244032978	1.81560692	1.574374301	1.656457086	1.406552546	1.444101899	1.678939197	1.913063624	1.355970034	2.903786022	2.128769852	2.160940281	1.886909587	1225
9	387403.5	1.431395253	1.787613102	2.307066886	2.527281551	1.824399584	2.309197269	1.651219665	1.610815209	2.239661416	2.624951827	4.573415764	4.403905305	3.22270615	3.226817069	1226
10	126821	2.253260475	1.920275492	2.919143699	3.193423617	1.424053196	2.010150515	2.398482251	2.088289096	2.232676654	1.964499288	3.07003179	3.256859667	2.310891391	2.587307124	1227
14	77244.5	1.269712581	1.322778682	4.683067477	4.53230978	2.928065937	2.954034973	1.665639331	1.74993847	1.096318041	1.23065427	6.79057463	7.235866256	3.607651412	4.382507382	1228
12	774425.5	1.530444391	1.768595881	1.281247485	1.861263884	1.172885592	1.302728208	2.352836265	1.868719206	1.804474124	1.594261821	1.128745632	1.414401305	1.085929818	1.378273973	1229
2	367841.5	1.372359073	1.475597176	1.214177404	1.441289139	1.672389185	1.832615294	2.033886016	1.752212847	1.899698383	1.607180789	2.095609865	2.823939413	1.47884296	1.799683405	1230
13	179428	1.050854376	1.20182244	1.658601684	2.263198382	1.69173285	1.820072619	2.030094053	1.630354211	1.238952353	1.298584483	3.288514919	5.119629682	1.765480487	3.204207133	1231
4	171817.5	1.302482363	1.36951567	3.343596941	3.09472739	2.927527629	1.802500819	1.539483937	1.537700316	1.71930275	1.596060928	4.263185687	3.86946384	3.293840688	3.304390508	1232
13	190085.5	1.930598169	1.664782193	2.017229347	2.168644053	2.750644925	2.562434886	1.860135483	2.194510507	2.041785577	1.844236449	3.028313506	2.911223666	2.252592424	2.416937613	1233
NA	NA	NA	NA	NA	NA	NA	NA	NA	NA	NA	NA	NA	NA	NA	NA	1234
7	667331.5	1.621115821	1.695941171	2.266419681	2.669438734	1.908999772	1.802731554	1.90659891	1.896548209	1.234514584	1.292255933	5.954226067	7.901672293	4.677636372	6.253238411	1235
8	249054.5	2.28396372	2.220188642	5.111628904	4.62050188	3.458636246	2.180866163	1.812504635	2.078640332	2.102213675	1.942649571	4.42006058	3.856487394	3.188765501	3.024466043	1236
5	311992.5	2.423992261	1.586657228	7.221248087	4.903338021	4.338270031	2.749230059	1.33902897	1.460456935	1.516938788	1.38102733	22.05620012	20.8246778	17.19475006	13.8804989	1237
8	235638.5	1.353643691	1.655913159	2.98987916	3.766112146	1.86349749	2.23129464	1.287553799	1.377208765	1.151086807	1.407080454	5.033632353	5.53932131	4.973085398	5.456369949	1238
11	419014.5	2.213691966	2.331416081	2.649541235	3.118137387	1.916934562	1.482823408	1.613198575	1.744241053	1.87187798	2.339319136	4.691075561	5.547008537	4.121182365	4.897178144	1239
7	657744.5	1.364510828	1.463463837	1.122896098	1.324735095	1.476627578	1.452762449	1.954092066	1.877744216	1.861246124	1.566856182	1.343024899	1.283908692	1.799636801	1.348178049	1240
4	90889	1.1517125	1.333006994	1.881367209	2.429057151	1.418232123	2.329538437	1.952362618	1.934626939	1.282121847	1.515527566	2.388393476	2.656862039	1.827367169	2.292433149	1241
16	140317.5	1.547784274	1.396589977	2.865974188	3.301971165	1.907547534	2.227727914	2.74569645	2.039850049	1.783975392	1.711987786	5.074634587	6.998161019	4.155230962	5.620397517	1242
15	294919.5	2.623097419	2.463716415	3.00129114	3.272425175	1.34383312	1.864622862	2.69237745	2.071995739	2.454638377	2.032366426	3.903859395	5.832930796	3.6180922	4.648850408	1243
16	152235.5	1.235068991	1.377658865	2.78112331	3.023515724	1.871142907	1.971101599	1.847335498	1.61799687	1.639496986	1.586513937	5.036084002	5.679889383	3.158263312	4.011500134	1244
12	77188.5	1.162975837	1.39382012	1.063417887	1.650854859	1.197846977	1.62655757	2.141715729	2.342841046	1.178518543	1.447915755	2.200078865	2.154417381	1.392550582	1.709594429	1245
11	639143.5	1.491566252	1.264400727	1.629177224	1.795965161	1.691893731	1.419154651	1.560831335	1.636100949	1.960015333	1.525318739	1.284995487	1.525808006	1.651353965	1.368661195	1246
6	136393.5	2.026862926	2.49786072	3.172763786	3.959049803	2.512464394	2.851614399	2.138487467	2.228844571	2.982209201	3.112087961	2.07459106	3.107267185	1.801183062	2.849068377	1247
15	270865.5	2.533238999	2.237871446	3.768180798	4.02768018	2.928818662	2.619192903	1.909957531	1.856704915	2.38284528	1.884990619	10.78094466	10.44003164	10.10084023	8.960725693	1248
4	1318122.5	1.264142391	1.423997756	2.797548363	3.050802199	2.180245121	2.103244691	1.287620177	1.749917842	1.173858749	1.455934354	2.178010029	2.161866186	2.205885287	2.261990936	1249
4	464431.5	1.446224633	1.664934257	0.991497039	1.69789513	0.94848256	1.319838024	1.795173266	1.432263034	2.561234409	2.454739523	1.376677919	2.707799706	1.333628524	2.364721728	1250
7	517662.5	1.27450931	1.425053936	1.258382131	1.621004456	1.114903387	1.224068485	1.187947916	1.382108175	1.716690568	1.713249913	1.048709775	1.119451495	1.350850854	1.610224518	1251
9	178104	1.712670343	1.399711184	6.816656338	5.381608377	4.312277729	2.952592221	0.938600961	1.171825296	1.133167015	1.121676048	37.65982145	33.28018932	33.53020988	25.4562933	1252
16	347405.5	1.447779335	1.546782105	1.960284375	2.229313946	2.121750365	1.672687634	1.510083695	1.815448369	1.503811919	1.606532444	3.045930969	4.038987488	3.293519033	2.963392445	1253
16	351617	1.235386251	1.487608258	1.47878327	2.199031866	1.05229372	1.475318718	1.628442386	1.881864907	1.153933394	1.427463463	1.808032343	2.285995386	1.999127053	2.148561377	1254
15	585962.5	1.190480388	1.718460837	5.415514446	5.116171482	3.297552403	3.122480051	1.064644275	1.51406615	1.277272685	1.200567245	11.30528271	10.34981704	11.2369257	9.042220372	1255
1	114449	2.078954555	1.924765571	8.173061808	7.025416564	4.27242798	3.637100881	0.789251549	1.074882852	0.991527631	1.044149743	5.968369611	4.758935942	6.805869949	4.850195784	1256
16	460851.5	1.440314079	1.700921228	1.806865628	1.948259427	1.628720799	1.857095519	1.707197764	1.668145658	1.348883104	1.387190503	2.405630185	3.042769973	2.364859442	2.39930597	1257
9	328611	3.982011967	3.483557129	4.844577026	4.906111262	1.558889382	2.050994524	2.201149385	2.044391904	2.029143754	1.982584438	1.991249662	2.227567459	2.756180802	2.6593052	1258
5	562152.5	1.429833717	1.141300681	0.773712409	1.078919508	2.282678959	1.415968064	1.587160108	1.774516808	1.671213574	1.480160077	0.903471468	1.419387906	1.307886314	1.350772009	1259
7	850338	2.170471109	3.093522529	3.847339841	8.542906191	2.923451527	5.815955835	1.297367712	1.533079429	1.378382257	1.340846233	13.6682601	42.68881391	6.956804887	21.4726562	1260
NA	4524.5	NA	NA	NA	NA	NA	NA	NA	NA	NA	NA	NA	NA	NA	NA	1261
7	111843.5	2.088963829	1.748710045	4.420452291	3.892003788	2.777767899	2.280641734	2.152582404	1.742157418	1.928911427	1.65590159	8.242982401	6.396633524	5.252781174	4.747119796	1262
13	452474.5	1.261887025	1.292217122	1.190094613	1.352095353	1.389671554	1.463136847	2.003769738	1.835971717	1.452331767	1.361958544	1.974279973	2.498760733	1.892599662	2.512847471	1263
15	238524.5	2.252319594	2.236443149	2.988021474	2.651726183	3.713151976	1.906703892	1.421248022	1.865461069	1.544987985	1.407855824	5.723632713	5.327949908	4.891569767	3.849239992	1264
1	206571.5	1.248645237	1.870886501	1.248585843	1.962494483	1.249235435	1.680916772	2.136807415	2.173330735	1.549631139	2.166576826	1.241313789	1.86623158	1.774053666	1.947067531	1265
4	644365	2.020399638	1.816116608	3.888234483	3.593502703	2.34041425	2.895960344	1.219986522	1.467243182	1.739742747	1.796273456	3.877171829	4.682335063	5.061711293	3.914728234	1266
5	526381.5	1.280285268	1.484768782	3.092269429	2.757963241	1.904648493	2.079684211	1.310787438	1.838026826	1.292205408	1.312393069	3.992823763	4.491409613	3.200576217	3.196863138	1267
8	376531.5	1.69945424	1.665421667	2.047664523	2.941792903	1.675163736	1.984632304	1.581184757	1.510335238	1.834946261	1.438685849	2.221974981	3.405962142	2.259802166	2.589384519	1268
10	409880	3.036671994	3.261355154	4.522606579	4.998529461	2.639123587	2.208877604	1.802871057	2.130481271	3.600002185	3.074550906	3.176561211	4.833618607	4.458820699	4.614017793	1269
12	615389.5	1.718849987	1.757946599	1.640557245	1.640496553	1.349797549	1.79006946	1.890788457	1.910030801	1.33771467	1.557242942	5.113640202	4.96459703	4.093012759	3.862716818	1270
5	459067.5	1.529160785	1.637031054	2.524014601	2.745545393	1.561932207	1.629845553	1.570564404	1.65230823	1.312317887	1.304533541	2.27972639	3.081257343	2.148032044	2.300356923	1271
8	159839	2.900873033	3.221441367	7.281232292	8.222078853	3.983295469	4.684680528	1.387652651	2.045111163	1.497438963	1.872017619	10.29938757	17.11844124	7.944377582	10.29967181	1272
NA	NA	NA	NA	NA	NA	NA	NA	NA	NA	NA	NA	NA	NA	NA	NA	1273
NA	NA	NA	NA	NA	NA	NA	NA	NA	NA	NA	NA	NA	NA	NA	NA	1274
NA	NA	NA	NA	NA	NA	NA	NA	NA	NA	NA	NA	NA	NA	NA	NA	1275
NA	NA	NA	NA	NA	NA	NA	NA	NA	NA	NA	NA	NA	NA	NA	NA	1276
NA	NA	NA	NA	NA	NA	NA	NA	NA	NA	NA	NA	NA	NA	NA	NA	1277
NA	NA	NA	NA	NA	NA	NA	NA	NA	NA	NA	NA	NA	NA	NA	NA	1278
13	753233.5	2.17064883	2.089645936	3.10046584	3.383278413	1.607195253	1.937613108	2.22030469	1.786821741	1.258411326	1.518237083	9.416866575	7.901260152	4.639408633	5.457160619	1279
11	413884.5	2.328969933	2.325474214	2.123250451	2.314003993	1.085520279	1.574065453	2.353442262	1.954395592	3.427247092	2.347871836	2.128034524	1.842496983	1.156379777	1.782931437	1280
7	978090.5	1.392227516	1.332023168	1.825535481	2.149141112	2.593351526	1.952020974	2.561413136	1.65840225	2.288505221	1.961936895	3.181693562	3.211216436	2.243788667	2.348897066	1281
9	335057.5	3.288242645	3.497215952	5.290429384	7.09195421	3.688607371	3.924237536	2.061280174	1.658050049	2.155086159	1.97897297	18.40789107	17.32219134	8.585179625	12.1308716	1282
13	460915.5	1.629690594	1.551181517	2.505491806	2.080437753	1.867513871	1.456189097	1.714434241	2.027941119	2.136132129	1.89409763	2.57822972	2.495292635	2.033162571	2.036170657	1283
1	44131	1.695650653	1.992507479	1.891963777	2.854119702	1.532802874	2.041786648	5.186373343	4.108218372	2.915701789	3.067056812	2.536255683	2.720877615	1.968843184	2.17744317	1284
2	212834	3.184106809	2.588441294	5.260857983	4.713970896	1.732203987	1.847037866	1.655383428	1.619621284	3.319493775	2.669051347	1.807678681	1.705588817	1.593567116	1.898409419	1285
2	206021.5	1.936608309	1.525959737	1.731252134	2.229099556	1.824589604	1.710480672	2.118564494	1.846642095	2.200759652	1.757498993	7.242987826	5.634762318	3.163028371	4.225770328	1286
11	286957.5	1.241412098	1.378269997	1.219429856	1.429384281	2.146622613	1.833211019	2.067718364	1.567853675	1.249744135	1.286898703	3.881577715	3.441005922	2.110164145	2.229589956	1287
12	1022383.5	1.236057165	1.334435311	2.744326135	2.351472719	3.287520712	2.387140256	2.047930631	1.956709301	1.738821877	1.643322326	5.657745127	3.739299942	3.615652036	2.695640912	1288
15	592406.5	1.632983317	1.990917438	4.523718628	4.006698609	2.186007089	1.995950954	1.911819824	1.8615921	1.626793826	1.915120603	4.78650763	3.633389999	5.07147837	3.903940878	1289
15	51227.5	1.030743303	1.012220184	0.965671035	1.307163146	1.113227895	1.268610003	1.963488485	1.756295093	1.800500676	1.512046295	1.021804482	1.010253167	0.653552025	0.883618666	1290
10	48904	1.353636668	1.202608888	1.638469219	1.551539788	1.327970315	1.427263519	2.941171699	1.777802183	1.254790635	1.232770293	1.608445875	2.236433971	1.011260159	1.941101273	1291
5	330258.5	1.36649687	1.482291765	2.070949413	2.667247592	2.190227255	1.984813834	1.928721323	1.736154346	1.360830535	1.281097598	2.986557504	2.793595156	1.991888871	2.025179313	1292
4	584511	2.202240919	2.071513213	3.817067262	3.287083745	2.009032064	1.713850538	2.689817151	2.214891606	1.445275833	1.73448715	2.85433759	2.32713006	3.466629539	2.532915378	1293
NA	NA	NA	NA	NA	NA	NA	NA	NA	NA	NA	NA	NA	NA	NA	NA	1294
13	82292.5	1.313711834	1.481906667	3.207123856	3.874202451	2.982007461	2.582294429	1.801284008	1.731012587	1.555301091	1.173957238	7.983740937	7.461588847	5.208391931	5.055949515	1295
15	106634.5	1.210638316	1.414664827	2.173953167	2.623479514	1.717484687	2.269697096	1.379095832	1.694056067	1.462734912	1.127977396	4.680097197	5.172303335	2.795452917	3.233327343	1296
12	262907.5	1.727899119	1.793459601	2.43343159	2.426603497	2.424773092	2.607412587	0.895314623	1.407011611	1.914803729	1.487305237	4.153088797	3.927815028	2.86747393	2.769740412	1297
4	1179125.5	1.203953224	1.307717858	0.78275276	0.955469708	1.075850939	1.347981615	1.677330313	1.592417663	1.117464365	1.323574274	0.986282766	0.918756681	1.071485538	1.123371075	1298
8	455255.5	1.209490672	1.367337617	2.318721832	2.724004443	2.241078239	2.414371454	1.311312965	1.48246941	1.687846351	1.647669626	4.548513178	5.224752159	4.096060356	4.246916475	1299
12	19783.5	1.218857167	1.120735535	0.793910215	0.947517506	0.783158121	1.19307178	3.221490643	1.849411788	2.218599954	1.772498998	1.497327224	1.29977978	1.253995537	1.125051966	1300
6	67350.5	2.346890196	2.852761833	3.939976259	4.144864475	2.249381089	2.515649952	2.525761095	1.999555441	1.594527345	1.997726708	2.633160957	2.631879744	2.019413725	2.626027336	1301
4	456654.5	4.604726437	3.417961371	2.873715467	2.161697882	1.491667557	1.230388067	2.30994368	1.543690815	5.695178614	4.727139645	1.306968457	1.297537749	1.980561983	1.381374523	1302
4	69129	1.33860945	1.307168266	2.110159073	2.110739674	1.894455763	1.657277009	2.765531684	2.141693274	2.297534937	1.689723134	6.147195517	5.47549545	4.812867082	3.926771973	1303
2	480921	2.777211909	2.212293128	5.106324516	3.867962758	2.409617609	2.049004645	2.156773675	2.059821096	2.172574964	1.762423167	9.57714116	7.558121965	6.931242265	5.32761167	1304
14	653872	1.390561007	1.55646916	3.936354307	3.791139537	2.199239322	2.392060964	1.419124513	1.606085651	1.538157973	1.816305733	24.37752546	18.94615412	15.60191412	12.88832209	1305
12	656914.5	1.344314419	1.4005309	1.700878989	3.644879896	1.275579747	2.679832671	1.735638221	1.667522598	1.828435133	1.605368353	3.686175262	11.7508091	2.848824426	7.340799808	1306
NA	NA	NA	NA	NA	NA	NA	NA	NA	NA	NA	NA	NA	NA	NA	NA	1307
13	282717.5	2.104040516	1.528572399	2.589440111	2.519666607	2.068214898	1.99572637	1.598302087	1.458152376	1.387648671	1.494132075	5.720966846	4.646681655	3.690410795	3.254426061	1308
NA	NA	NA	NA	NA	NA	NA	NA	NA	NA	NA	NA	NA	NA	NA	NA	1309
12	608967.5	1.591824081	1.822709579	1.358193154	1.684502027	1.950007263	2.052477697	1.379796184	1.374928597	1.270602267	1.289706178	4.230423123	5.562155588	2.278273749	3.599446223	1310
4	1416470.5	1.577685931	1.578796715	4.636517084	5.287052803	2.243260228	2.948244185	1.844100255	1.809803954	1.779917504	1.649371007	17.11952808	16.20089787	11.48741128	12.82764509	1311
3	2343.5	1.346808992	1.190910401	1.416793249	1.020089549	1.030449175	1.073102877	2.085222967	1.613025859	2.565566936	2.554452754	1.068914454	1.07063248	1.378652908	1.178748568	1312
6	145988.5	3.748228322	4.135215144	2.456443836	2.469125675	2.278951363	2.121412235	2.674969658	1.87414424	7.474520631	6.586591031	1.656284928	2.200386741	1.617690543	2.318244639	1313
12	1049196.5	1.254196722	1.261037108	0.931822676	0.828558564	1.569561432	1.546191216	1.848090747	2.180600715	1.350045061	1.374451596	0.685318467	0.675398891	0.773980391	0.79708922	1314
9	280425.5	2.241150867	1.948568241	3.549905205	3.582027725	1.670972717	1.936518544	2.832438274	2.005087574	1.946354823	1.614342586	2.434430444	2.860482098	3.290308328	2.903777133	1315
7	226847.5	1.882655953	2.047860622	6.113633589	8.020466742	3.191443909	4.232087635	1.238499456	1.644079787	1.043394314	1.261488259	32.77057609	57.64509077	27.93083401	52.17926888	1316
15	977204.5	1.198835841	1.542527266	1.535437604	2.302696538	2.119955235	2.516416915	2.199150824	1.497719372	1.792388785	1.756735382	10.30119792	10.75726372	8.018282241	7.804321521	1317
15	359947.5	1.62191475	1.340046317	1.339728519	1.522339836	1.549315281	1.37534892	2.49699984	1.827383059	1.45899928	1.423231934	1.186506306	1.151961304	1.174220333	1.259394806	1318
16	668317.5	1.255139227	1.295533776	1.466623717	1.585190587	1.542811951	1.706867671	1.81354652	1.687159401	1.146165134	1.33285305	2.072017044	1.906291197	1.763860004	1.423718987	1319
11	431693.5	2.617189806	2.327921725	2.772887925	2.253801577	1.534809995	2.096434694	1.352026375	1.642191094	2.597677447	2.877208986	4.305117466	3.805528757	3.666364328	2.584887162	1320
15	32190.5	1.201731677	1.238811209	1.706062326	1.314133939	1.797361985	1.326479518	1.544562178	2.039000724	1.194005576	1.438457427	1.309062826	1.303549645	1.440530081	1.498318328	1321
12	835535	1.955655356	1.890109545	3.131275398	3.561086952	2.000566402	2.149209043	2.38761061	2.069033196	1.41049246	1.560345382	7.503267049	11.98474981	5.707951074	7.048792928	1322
NA	NA	NA	NA	NA	NA	NA	NA	NA	NA	NA	NA	NA	NA	NA	NA	1323
14	438648.5	2.091838259	1.787361183	4.193128269	4.583456367	2.054461052	2.700892367	1.704927936	1.785095518	2.072787041	1.449251075	6.786066856	7.343495333	5.236662314	6.3820663	1324
12	382946.5	2.053062617	1.663432738	2.846471237	2.544898076	3.020080229	1.935489564	2.479823185	1.87268898	2.25080992	1.669642785	1.596523392	1.394737813	1.550730711	1.326756524	1325
14	135077.5	1.141070368	1.222771405	1.200136413	1.310043078	1.868802329	1.681086134	1.62716239	1.873536986	1.361389407	1.518691186	0.837418069	1.146989871	0.962989308	1.111188773	1326
6	254034	1.401904055	1.550243352	2.168988131	2.537981891	2.154400494	2.529680282	1.633323902	1.570046332	1.316458181	1.447867567	3.882406535	4.775217373	2.964196366	3.560193908	1327
16	597888	1.644600753	1.721944259	1.098418953	1.272259424	1.51472025	1.487942856	1.459121611	1.74230054	1.387830757	1.536964574	0.999237699	1.547976397	0.937989872	1.705234341	1328
3	50583.5	2.035840876	2.096818496	4.339504586	4.88507913	3.311029225	3.237822382	1.680202282	1.329431153	1.080760635	1.273941898	3.275706218	5.332732822	5.42347557	5.149813228	1329
NA	NA	NA	NA	NA	NA	NA	NA	NA	NA	NA	NA	NA	NA	NA	NA	1330
NA	NA	NA	NA	NA	NA	NA	NA	NA	NA	NA	NA	NA	NA	NA	NA	1331
11	89165.5	1.239747435	1.327542451	4.450889433	2.926283706	4.357841806	3.058456622	2.536498916	1.73461489	1.796644504	1.442919639	3.265415688	2.402502817	2.413202256	1.837570254	1332
16	738081.5	1.120374233	1.241689866	1.111803136	1.19829777	1.232743927	1.417108496	1.510140215	1.721317766	1.607480406	1.632960944	1.310670707	1.937945778	0.995194077	1.719231043	1333
16	273579.5	1.089045271	1.229530777	1.830216314	1.641157826	1.937408718	1.831926986	2.857151719	2.460034372	1.425574726	1.456121661	1.504426733	1.534705665	2.043635292	1.604088417	1334
7	302335.5	1.357370609	1.598123157	2.094738518	2.590579681	1.406201388	1.824289735	2.283304564	1.998207771	1.893979649	1.579175764	3.465888865	4.724916509	3.030410855	4.061515797	1335
4	487064.5	1.099113977	1.216324714	1.036190404	1.203061619	1.370671425	1.184369404	1.920942355	1.353171513	1.163696226	1.485742871	1.452469372	1.466465572	1.111477203	1.192608587	1336
6	106935.5	2.012641359	1.716093211	4.426628071	4.466430425	3.518742925	2.753433342	1.143389248	1.530096856	1.43191157	1.606657042	9.104142429	11.16816075	5.85590045	7.070254665	1337
7	552689	1.779255219	2.082788374	1.496139496	2.032694651	1.037759266	1.36893249	3.00193499	2.459092469	2.044178784	2.002347962	1.313691054	1.426328878	1.479358543	1.537218342	1338
8	408958.5	1.205049461	1.447520579	1.658345279	2.03437979	1.505467789	1.574442189	1.687431499	1.90420615	1.750356097	1.455906749	1.066550972	1.602778298	1.382206044	1.69428329	1339
13	423980.5	1.356864281	1.681940847	1.631621854	2.082688836	1.198354128	1.455130397	1.964941119	1.678291621	1.894419405	1.651132932	1.978528529	2.499564762	1.696283714	2.417222045	1340
3	256340.5	1.909398661	2.238135242	1.74652755	1.724308131	3.065889932	2.208235768	2.140560519	1.769597707	2.167726714	1.897477873	1.138486946	1.450341085	0.919914954	1.077420132	1341
10	236121	2.372726253	2.051027616	10.70735392	9.211507496	6.452438173	5.071097277	1.562835056	1.861472783	1.712410023	1.389113602	33.12527536	29.94664596	32.93028877	24.71540602	1342
12	57253.5	1.135492385	1.162292601	1.052289716	0.940804176	1.197312348	1.096815062	1.527090012	1.622872932	1.562585747	1.535444167	0.604414445	0.586254274	0.638662702	0.739043861	1343
4	608082.5	2.763698398	2.476984591	3.614505797	4.77830603	2.028546957	2.117916594	2.023929231	2.076742789	1.722259753	1.810361446	2.351711787	2.509913735	2.457903652	3.049558216	1344
11	641601.5	1.122668354	1.26779168	1.007511224	1.272131409	1.356180509	1.310866418	2.994362497	1.952078456	1.407202795	1.698878249	1.092783239	1.338441483	1.185082835	1.186934957	1345
11	17607	1.038697389	1.450900809	1.452072106	1.582561785	0.738472778	1.605187371	1.154266195	1.698766715	1.699220128	1.67416863	1.485738788	2.038490631	1.189763467	1.632449789	1346
14	744788	1.030052357	1.319127555	1.958612169	2.949393424	2.20260107	2.528584391	1.853875751	1.976660782	1.312492234	1.424403927	3.774246461	5.81970201	2.55580316	3.674399193	1347
10	531478.5	1.840306163	1.393912881	1.810681682	1.450444894	1.107475714	1.545891982	1.529510844	1.654936693	1.911163392	1.330286117	1.881149431	1.890593548	1.849723284	1.812612142	1348
9	238046.5	1.247176921	1.288622731	2.384819687	1.699833857	1.41629935	1.300131699	2.200242974	1.642029929	1.421411217	1.452802633	17.73615352	9.640608902	12.62806839	6.788647011	1349
16	288464.5	1.107332023	1.340710151	1.635880592	1.610153442	1.085114132	1.544535238	1.839944141	1.729899359	1.761512482	1.47090217	2.210175246	4.517083165	1.770844688	3.846629988	1350
6	59053.5	1.625232531	1.404005718	1.395093362	1.50694643	1.569615002	1.972344877	3.055047104	2.295406915	1.658560605	1.344277866	1.808657223	2.419179185	2.12623456	2.489049233	1351
5	362741.5	1.115457376	1.154504672	1.58696255	1.781538049	1.302971927	1.664273641	1.153012385	1.454064566	1.06039508	1.195201693	2.010565635	2.275089605	1.44823567	1.63207877	1352
4	1108451.5	1.929056388	1.800651994	3.886523004	3.17652381	2.52200689	2.093698156	1.567512853	1.603356653	1.301784199	1.561298636	10.43625798	10.15969688	11.05841315	7.691874774	1353
14	733275.5	1.225701352	1.27987717	2.041849186	2.426649668	1.496115986	1.902366162	1.250421137	1.517192584	1.31174869	1.189665073	9.895583558	9.712270859	6.507199271	7.383349283	1354
12	187969.5	1.500669848	1.4279946	1.601481586	1.211841419	1.382473994	1.321886092	2.180717628	2.192808874	2.810488817	1.947482702	13.6567859	11.26340345	13.50295734	11.03251666	1355
2	710970.5	1.815627852	1.955061556	2.242384661	2.305015899	2.093664584	1.408626361	1.628351826	1.702688376	2.597288456	1.882293874	2.66496555	3.770589145	3.091580092	2.88210316	1356
2	336446	1.305450762	1.530292691	2.227300554	2.185052622	2.46331313	2.090261896	1.863438228	1.745546909	2.069849561	1.985033789	2.41218454	2.650977612	3.573362392	2.75704413	1357
NA	NA	NA	NA	NA	NA	NA	NA	NA	NA	NA	NA	NA	NA	NA	NA	1358
NA	NA	NA	NA	NA	NA	NA	NA	NA	NA	NA	NA	NA	NA	NA	NA	1359
NA	NA	NA	NA	NA	NA	NA	NA	NA	NA	NA	NA	NA	NA	NA	NA	1360
NA	NA	NA	NA	NA	NA	NA	NA	NA	NA	NA	NA	NA	NA	NA	NA	1361
NA	NA	NA	NA	NA	NA	NA	NA	NA	NA	NA	NA	NA	NA	NA	NA	1362
NA	NA	NA	NA	NA	NA	NA	NA	NA	NA	NA	NA	NA	NA	NA	NA	1363
10	328702.5	2.008893939	2.074709135	2.413931168	2.901135121	1.906063259	1.981642798	2.052466771	2.004966308	1.788044825	1.762392304	4.297961991	4.065731931	2.036953829	3.169223801	1364
1	106531	2.043496091	1.992723786	2.62469619	2.683096237	2.64519992	2.435941273	1.836395769	1.790101071	1.276681658	1.624888572	7.709646202	7.233362567	5.726165207	5.465298396	1365
16	590342.5	1.592730614	1.551850811	1.046857306	1.507139318	1.593339304	1.451585142	1.468101971	1.430587852	1.561210547	1.682118458	2.942948428	2.429342396	1.868983249	2.254754346	1366
13	181370.5	1.377010937	1.422637215	1.808807661	1.737397035	1.417385443	1.945049767	2.3250401	1.762071518	1.465663871	1.468359053	11.61150202	6.74139682	6.621303383	4.504198278	1367
2	480585.5	2.280036069	2.236945701	4.53124444	4.023850185	2.427935297	2.161209555	1.948028105	2.008557713	2.206851104	1.737319357	15.23272978	9.055054024	6.773388379	5.822879815	1368
15	248697	2.78186101	2.405706297	3.906775291	4.099495875	1.598806951	2.340879912	2.725600972	2.009787199	1.942694277	1.889189324	9.398072155	8.786841062	5.121777316	5.196912982	1369
5	320498.5	1.398209364	1.494494423	2.179449466	2.871552542	2.071597944	2.46034434	2.266108099	1.678973382	1.231144246	1.556832615	11.60866359	9.396769033	5.003785951	5.26183396	1370
8	294516.5	1.412084169	1.309459399	1.46994705	1.547832375	1.204304871	1.544805161	2.392726558	1.896392149	1.692986796	1.619423048	2.679794884	2.755872641	1.54042324	1.926686703	1371
11	302269.5	2.444321318	1.609311248	3.687548812	2.410610435	2.692255389	1.531791846	2.745183136	1.762121971	2.239583972	1.615500479	5.308969044	3.136182744	4.883382033	2.757061095	1372
NA	NA	NA	NA	NA	NA	NA	NA	NA	NA	NA	NA	NA	NA	NA	NA	1373
5	18436.5	1.861140475	1.668605029	1.368688676	1.46408109	1.766374619	1.442788916	1.71346617	1.89133996	2.936254529	2.848321602	1.724472399	1.775994716	1.299610889	1.905299002	1374
12	771699.5	1.355904808	1.582218503	1.610663476	1.359599491	1.369360432	1.097345597	2.185292174	1.836554198	1.23533189	1.493331006	2.337854359	1.025676476	1.517763117	1.129215897	1375
NA	NA	NA	NA	NA	NA	NA	NA	NA	NA	NA	NA	NA	NA	NA	NA	1376
16	909569.5	1.854746891	1.625343316	3.194256263	3.234184563	3.700864521	2.41699898	2.48611688	1.961877146	1.658251201	1.333881521	3.838296137	3.555571297	2.094586649	2.925531773	1377
5	171829.5	1.368750689	1.426884562	1.741905262	1.36808481	1.249376132	1.462602247	2.427141043	2.05644291	1.861134435	1.889618232	2.383538675	2.212244336	1.640406277	1.65223706	1378
8	148798	1.731912697	1.812794327	1.519701084	1.786351219	1.730253252	1.587839135	1.619617942	1.540515966	1.393893652	1.450942731	5.57082871	4.112176485	3.032085872	2.886020133	1379
6	109082.5	1.658706219	2.023769629	1.621310326	2.132327899	1.907370432	2.288390692	2.212887184	1.704616908	2.340892777	1.832986768	5.299636645	6.111044681	3.269094253	5.291243522	1380
9	111486.5	1.143858833	1.06464847	0.99260114	1.1828472	1.101485557	1.215723539	1.79332714	1.973999399	1.476329642	1.460271228	1.252216821	1.545930007	0.922290983	1.296962853	1381
9	279356.5	2.554305576	2.04543971	4.180982844	4.416969645	2.776649508	2.434784248	2.383550798	1.870674546	1.760973864	1.607756675	6.142045678	5.95346538	3.742151006	4.711290264	1382
9	259449.5	1.254323724	1.136499196	1.959743958	2.154694457	3.090429609	2.50947138	1.304748999	1.525441077	1.484117316	1.486063352	3.762975368	3.549591455	2.03848493	2.438687404	1383
4	1197810.5	0.991268453	1.015815929	0.656967591	0.886041074	1.295813174	1.424370851	1.313373846	1.440998904	1.510240354	1.48188191	0.882808304	0.852900021	0.705498053	0.973781745	1384
2	246307.5	1.640689152	2.6358883	2.228656317	2.752889947	1.321821958	1.918453969	0.997786792	1.749254875	2.156064401	3.385744073	2.410880723	2.029102115	1.506946799	1.995626922	1385
NA	NA	NA	NA	NA	NA	NA	NA	NA	NA	NA	NA	NA	NA	NA	NA	1386
8	103517.5	1.327056459	1.912551643	1.077515188	1.626655374	1.633114839	1.625140167	1.873963921	1.697064043	2.877538274	3.502978586	1.366620967	1.908697703	1.369361793	1.454789629	1387
16	81934.5	1.18961792	1.171243991	2.537826271	2.803129778	2.097803909	2.131456069	1.511396719	1.658531128	1.058748155	1.104142529	3.886404047	3.608918084	2.936985089	2.928597694	1388
5	342655	1.702483677	1.410286288	4.21289727	2.231922148	2.669936273	1.396204652	1.298280416	1.390081991	1.373842481	1.627626166	25.40194379	16.99747181	19.83129304	12.52057045	1389
4	782606.5	2.591318018	2.543595253	2.935506155	3.448641277	1.987093903	1.976838338	2.510225692	1.847817994	1.520341878	1.626181253	6.261009266	8.036721308	2.839677281	4.68596924	1390
2	233429.5	2.609079715	2.750134835	1.370389857	1.646432176	1.618182849	1.685938415	1.364078457	1.908744809	4.587025724	4.267774426	1.319204847	1.204089132	1.112078457	1.102161317	1391
10	633129.5	2.648946792	2.006810431	9.256616806	5.953633585	7.346347486	4.42007803	1.204481937	1.76052643	1.867012226	1.699483979	38.13836808	23.94342262	27.1257956	13.91303724	1392
1	89447.5	2.126962664	2.076419748	1.635849717	2.055136785	2.554497722	2.071829585	2.105790547	1.999108625	1.739742342	1.837158857	1.816904866	1.790617564	1.391983344	1.557101116	1393
NA	NA	NA	NA	NA	NA	NA	NA	NA	NA	NA	NA	NA	NA	NA	NA	1394
5	88447.5	1.060143052	1.239706642	1.053198091	1.643710481	1.482033158	1.615204318	1.824708156	1.577126508	1.006786209	1.261786726	1.214273701	1.451712096	1.178122882	1.268854052	1395
16	690982.5	1.69376592	2.283934815	3.163831594	3.144491432	1.68547504	1.937905309	2.170732549	1.847975686	1.428471293	1.620400871	6.654925791	6.879882525	6.186129342	6.043930833	1396
7	502988.5	2.766783254	2.544075621	1.331483937	1.383465121	1.325336523	1.4531854	1.430887794	1.51618427	5.988329394	4.690042472	1.385999817	1.240940971	1.663688707	1.354378703	1397
13	251694	3.045911889	2.124212713	4.273107569	3.277465447	1.82084202	1.853418389	2.394445289	1.660281963	2.500263969	1.9829838	6.100848672	4.124652329	6.935664907	3.969992317	1398
12	578034.5	2.065325615	2.019119778	3.331035585	3.179348138	2.157426689	2.107328321	2.719857156	1.972283871	2.203296661	1.994794985	5.389856222	5.755458899	5.083425382	4.732673202	1399
4	125952	1.191412125	1.095660433	1.796972855	1.643604949	1.590688751	1.633811947	1.220109985	1.633928948	1.239906645	1.265535158	2.034768772	1.84489428	1.966038464	1.781728861	1400
13	764394.5	2.077009275	2.038236717	2.216720736	2.65223286	2.116975633	2.307149544	1.962308299	2.075954441	2.131831965	1.812889469	1.244595604	2.201645495	1.316824216	2.111614332	1401
11	580748	2.424687447	1.590183618	8.499252673	5.717694222	7.043854677	4.243172024	0.941920651	1.461356509	1.578690923	1.540403913	15.93664303	10.33884824	9.224962912	7.127630579	1402
3	66147	3.879605183	3.859672994	4.365459977	4.814770739	2.227523238	2.829613026	1.555734567	1.792781409	2.962529742	2.875030097	3.736617542	5.466738278	3.122727534	4.050303442	1403
10	452840.5	2.961239983	2.44580839	3.118116519	2.993448239	1.752203253	1.827345103	1.551092638	1.50619943	1.78447897	1.968944901	3.630276303	3.336503235	3.082050435	3.016917627	1404
13	624960.5	0.971413982	1.322856587	1.825770728	2.396113012	1.655826788	1.887717766	1.441993714	1.644929936	0.961091539	1.131363874	3.199491505	5.16112417	3.248430796	4.933908821	1405
NA	NA	NA	NA	NA	NA	NA	NA	NA	NA	NA	NA	NA	NA	NA	NA	1406
14	238838	1.14094467	1.229869917	1.429130768	2.119080424	1.36357344	1.6662474	2.036140345	1.712728048	1.067173575	1.129908615	3.014452655	3.250503711	1.510844873	2.064497919	1407
15	561701.5	1.509465073	1.868685235	1.67776843	2.31575241	1.384368912	1.94331847	1.832876768	1.8179537	1.169936714	1.417784146	2.375552792	3.546148276	1.981835476	3.139432229	1408
7	1029166.5	1.235932386	1.278386375	0.807722885	1.069341452	1.752943997	1.636431657	2.185003928	2.22784904	1.684942482	1.664499858	1.031051961	1.076944878	0.924988646	1.18680665	1409
2	540950	3.258478744	2.1126689	5.603473292	4.499284191	2.787996208	2.327515984	2.914242882	2.185018715	2.666701705	1.944622775	6.507727878	6.48484232	4.907614849	5.292158174	1410
NA	NA	NA	NA	NA	NA	NA	NA	NA	NA	NA	NA	NA	NA	NA	NA	1411
13	195408.5	1.909565314	1.793524726	3.508381866	3.359299498	3.124918924	2.300689763	2.024985215	2.024287515	1.85903948	1.882274813	9.863755856	5.440397664	6.626876369	3.882902943	1412
11	349540.5	1.615974226	1.493839534	2.059700336	2.039356792	1.423884851	1.478845274	1.839457054	1.916592025	1.32573903	1.351209243	1.725262863	1.695809171	1.634539905	1.480300257	1413
16	900481.5	1.096906447	1.112149466	6.446167051	5.409460619	3.866401594	3.158120913	1.612272863	1.211002132	1.151074494	1.305847366	3.275310173	2.82012735	2.572965168	2.247324823	1414
4	1168990.5	2.249462361	1.657831061	8.665204283	5.397288489	3.892631908	2.322987151	1.952837041	1.622421828	1.685158484	1.625167901	5.753556838	3.654899224	4.541717022	2.919676722	1415
14	195217.5	2.374212911	2.178343897	3.923717073	4.541322808	1.574655116	1.981197802	2.383105202	1.880937179	1.655283244	1.636532987	3.534727716	5.121425388	2.883502802	4.120914388	1416
8	36083.5	1.444017048	0.928673629	1.02694102	1.438407371	1.522562055	1.462544705	1.295633865	1.213415407	1.684980135	1.18354021	1.734373399	1.914947361	1.616904265	1.561735959	1417
13	808226.5	2.155722036	1.67383513	4.067756701	2.771117195	2.884838893	2.225159755	2.627050088	1.532814616	1.77361964	1.467217828	6.740133961	7.734426937	6.648088002	4.734984713	1418
1	111019.5	1.95512614	1.820210031	2.372270588	2.5557022	1.868462345	2.154241633	1.280526362	1.398311917	1.465863662	1.296103258	3.231045158	5.243195206	2.507376539	3.189934703	1419
4	1356410.5	1.311001954	1.346077359	2.526901	2.032382473	2.269408763	1.793101543	2.177012284	1.921853539	1.191278417	1.51086472	3.728064175	3.614850499	3.209520425	2.359029036	1420
16	754873.5	1.302031626	1.347335886	2.862712482	2.414286256	2.016832568	1.549444652	1.572858766	1.528386921	1.029595178	1.259271073	6.191465075	7.288403382	6.089630348	4.958731995	1421
7	556179.5	1.843480832	2.267537289	2.040311931	3.04145735	1.79324898	1.932656237	1.308291745	1.804481458	1.830086302	2.077225192	2.274991631	2.724608001	2.068941634	2.574335169	1422
15	618381.5	2.067518384	1.68673068	2.679478849	3.674211627	2.315963748	1.955928967	1.21344891	1.587067553	1.426995802	1.850056178	4.762182489	6.678443441	5.368203395	7.975911705	1423
5	76034.5	1.883768731	1.887664922	3.227495494	3.255606426	2.60188991	2.221182299	1.586757285	1.76541461	1.844253486	1.77452372	6.144206905	7.131209545	3.366416809	4.090338736	1424
11	88561.5	1.293719866	1.413650065	3.072246473	3.135536462	4.316860915	3.481375334	1.309535776	1.813089272	1.467263359	1.449654269	2.150534638	2.259776343	2.164436929	1.744783973	1425
NA	NA	NA	NA	NA	NA	NA	NA	NA	NA	NA	NA	NA	NA	NA	NA	1426
NA	NA	NA	NA	NA	NA	NA	NA	NA	NA	NA	NA	NA	NA	NA	NA	1427
16	463981.5	4.731682796	2.367546918	12.37265087	8.135902935	5.272457441	4.278033002	1.340834141	1.387280194	1.309646104	1.174416982	19.03933242	13.46594894	22.79355069	14.57963614	1428
4	84086	1.67911208	1.366253984	4.302121611	2.740914818	2.19749413	1.751528556	1.337072541	1.917471659	1.899490943	1.567891806	18.94014473	13.91481892	13.84999586	9.354933544	1429
8	124085.5	1.869310237	1.856847961	2.064759728	2.176981003	1.464245539	2.070350516	1.780351439	1.420162233	1.943105085	1.950952032	4.089627824	3.847095154	2.923677237	3.150429573	1430
11	521389.5	2.743209893	2.134176919	7.045775089	5.76057242	4.387902552	3.103507896	1.856437114	1.6018117	2.183324177	1.759325726	18.45610323	18.05377827	11.88165612	10.77094129	1431
12	1016349.5	1.760508727	1.480568374	3.477257167	3.80280352	1.480335295	2.428181588	1.560497295	1.680357657	1.718762446	1.697797858	3.262082805	4.812746248	2.087231598	3.090746898	1432
13	194733.5	1.642559445	1.775437714	2.357216346	3.055733184	1.547839493	2.363474463	2.570807304	2.124573426	2.160543054	1.963521663	2.484513538	3.717373658	2.423531466	2.733062252	1433
14	445909.5	1.043786999	1.19371083	0.830508248	1.193386875	1.09686895	1.273670401	1.850601082	1.74335248	1.303073449	1.345915855	1.053059477	1.346989371	0.986945097	1.368804854	1434
7	353293.5	1.875540641	1.636163284	4.314873339	3.718601131	3.564198386	2.684152356	1.775616882	1.785278187	1.863965048	1.606241257	8.443263614	7.875552224	6.876443251	6.31295824	1435
5	204878	2.073089103	2.336319885	3.698392346	3.564833909	1.946314106	2.262219538	2.797920701	2.335924794	1.643023543	1.776226489	17.58327946	21.72894359	18.08130655	19.95583637	1436
7	727745	1.895924	1.822517969	2.511472923	2.380605623	1.628021274	1.737763034	1.47075069	1.496392526	1.96944097	1.869038819	1.297738244	1.855838544	1.731353586	1.989569009	1437
1	59596.5	0.969303955	1.075508907	2.543915782	3.581438188	1.779081613	2.780262149	1.162889911	1.159114275	1.057619529	0.909982153	1.15953358	1.900552236	1.407761438	1.534653447	1438
7	717534	1.358110984	1.12382088	1.351487117	0.90471245	1.032866901	0.97224182	2.252344932	1.869113207	1.679868027	1.205601253	1.109000123	1.180976642	1.954520992	1.334796888	1439
4	120825.5	1.161487665	1.242821751	1.562473569	2.195046859	1.717029755	1.709504721	1.507174384	1.885280391	1.131013099	1.296699679	1.174198432	1.802757869	0.91226104	1.693270804	1440
7	333809.5	1.375041032	1.319112461	1.773046237	2.018111132	1.201516874	1.675184569	1.812820586	1.913173371	1.537452651	1.291441654	1.929911119	2.441657557	1.981109517	2.394797385	1441
10	673035	2.142379037	1.624072683	3.848915028	2.346940288	1.161048665	1.502157453	1.265597589	1.831929493	1.455324238	1.601485037	3.714797779	3.003213353	4.284702964	2.65257103	1442
NA	NA	NA	NA	NA	NA	NA	NA	NA	NA	NA	NA	NA	NA	NA	NA	1443
NA	NA	NA	NA	NA	NA	NA	NA	NA	NA	NA	NA	NA	NA	NA	NA	1444
NA	NA	NA	NA	NA	NA	NA	NA	NA	NA	NA	NA	NA	NA	NA	NA	1445
NA	NA	NA	NA	NA	NA	NA	NA	NA	NA	NA	NA	NA	NA	NA	NA	1446
NA	NA	NA	NA	NA	NA	NA	NA	NA	NA	NA	NA	NA	NA	NA	NA	1447
NA	NA	NA	NA	NA	NA	NA	NA	NA	NA	NA	NA	NA	NA	NA	NA	1448
10	507569.5	1.886318456	1.636040448	2.224902357	1.96865421	2.063859086	1.559401173	1.959928477	1.824424422	1.406197374	1.36390739	16.33194825	7.669686447	9.830223082	5.301813233	1449
7	633815.5	1.999153932	2.248069621	2.834871888	2.648354411	1.69758343	1.776009509	1.72712012	1.797744328	1.876419549	1.638907215	2.657212328	1.800499871	2.342469602	2.121194697	1450
2	789806	1.244327372	1.295661049	1.546099541	1.77805973	1.971338709	1.672551148	2.046659755	2.020189487	1.536147122	1.508501961	6.679164663	7.926108637	3.956545913	5.379329956	1451
NA	NA	NA	NA	NA	NA	NA	NA	NA	NA	NA	NA	NA	NA	NA	NA	1452
14	539644.5	2.119766937	1.811800706	3.705332567	3.263430392	1.779494041	2.267164718	2.224474045	1.810443954	1.570803329	1.377374621	12.59203499	9.453217289	6.642473705	5.473756497	1453
13	168747.5	1.658473993	1.785455151	5.402996833	6.828096344	4.152615825	4.688546687	2.358850027	1.70755803	1.826244987	1.355716896	19.28738404	18.21236055	11.08569101	13.82602002	1454
12	94696.5	1.300034067	1.721232942	3.711719366	4.539038781	2.705290221	3.607630967	2.398579198	2.316353222	1.540808811	1.798925479	10.98666022	8.963747679	5.232703926	4.956928174	1455
16	291387.5	1.430911436	1.542254672	2.083580915	4.2935967	1.852716837	2.154845997	1.327249821	1.657478977	1.395116887	1.428039339	4.373297921	3.258819407	2.063970688	1.953414636	1456
15	507934.5	1.80640813	2.142350066	2.411304263	2.45487772	1.103099342	1.575073806	1.621227369	1.573486002	1.439813285	1.509370154	5.583114479	4.366099086	4.163013328	3.672378568	1457
9	380076.5	1.923365265	1.680189822	1.821660077	2.250174611	1.212874242	1.586800484	1.590316827	1.410630973	2.135027281	1.725468529	2.085004091	1.774865628	1.910776574	1.636261213	1458
12	351451.5	1.776721182	1.51559822	1.200472367	1.199561923	1.377730188	1.197893843	1.963834921	1.611299879	1.918023832	1.802841513	1.477201636	1.020573178	1.660085577	1.124951256	1459
12	396752.5	1.886571155	1.745934718	1.536132852	1.926335909	1.455193407	1.722902334	2.427145323	1.910359659	1.997135929	1.640970417	1.459713127	1.578738512	1.439420454	1.313820555	1460
13	113919.5	1.732307841	1.813061395	2.700473184	3.465477763	2.444005778	2.686591439	2.37263804	1.92003978	1.644202948	1.539441319	16.67991964	12.3377143	7.889803494	8.165316284	1461
2	325191.5	1.928044456	2.228115594	3.527721997	5.382384314	2.673918224	3.296557617	1.780125231	1.814049278	2.202698655	2.021411914	5.247329126	6.294733987	3.01313613	4.834605387	1462
3	271746.5	2.482478185	2.245334732	2.454963132	2.602212464	1.448134837	1.78869276	2.365171322	1.975819838	1.933641162	1.935682549	2.097183011	2.231291595	2.25992766	2.5499318	1463
13	576378.5	1.439103996	1.678754659	1.788887707	2.405964888	1.8469525	2.215891199	2.756715032	2.065775757	1.1977494	1.482793442	2.960168552	3.133946892	2.992963956	3.164155558	1464
4	1518079	1.051520415	1.163143244	1.883827458	1.286408031	1.257938747	1.227840536	1.945090387	1.80227883	2.487185724	1.844173867	4.074750341	1.905392859	2.916066333	1.611313127	1465
13	244625.5	1.136226962	1.146627882	1.753603908	1.942792018	1.349865906	1.781874255	1.561124111	1.525731229	1.077588549	1.015143908	1.558922783	1.312416604	1.37327108	1.287327883	1466
NA	NA	NA	NA	NA	NA	NA	NA	NA	NA	NA	NA	NA	NA	NA	NA	1467
7	181872	1.270958901	1.251442617	1.317815908	2.121516028	1.407331295	1.667339515	2.056076916	1.8708011	1.160244811	1.316410122	2.249302384	2.379661334	1.821781836	2.17929661	1468
15	968979.5	2.13109533	1.821627595	4.236389098	4.827743493	3.522586869	3.972061231	1.812389324	1.838620511	1.672001493	1.700372306	30.03454286	28.0409053	15.92089732	16.55909887	1469
16	788900.5	1.971860806	1.768927965	2.015294412	2.907401035	1.400208901	2.322788537	1.140684109	1.544050516	1.317596393	1.678947289	4.253805381	7.224199974	3.364184395	4.665787032	1470
4	1460542.5	1.041924211	1.231071838	1.677502064	2.613219177	2.268323266	2.490315502	2.423585131	1.898355545	1.777688267	1.773842984	6.240409967	14.90215044	4.651888942	10.15074208	1471
5	91040.5	1.14379515	1.183603111	1.226443839	0.937174748	1.395963604	1.567208407	2.141012955	1.93503438	1.765894954	1.491288075	1.307574347	0.92922237	0.734953471	0.821013938	1472
9	417969.5	1.56648022	1.460725679	1.24040891	1.357724752	1.396388529	1.425601785	2.560253783	2.06750601	1.695075944	1.693138357	1.250728945	1.248850711	1.383096179	1.381980256	1473
3	236570.5	4.564189705	3.084657379	14.13060642	8.806298691	8.291479372	6.069063901	2.557632614	1.913395487	1.710324134	1.702852254	48.21704638	27.82698121	29.20680852	18.10846908	1474
10	461185.5	1.75117995	2.002199708	2.53639628	3.049130288	2.445581983	2.14080622	1.387595371	1.690315516	1.547288993	1.77437811	7.549525636	7.860077472	6.198204717	7.150830537	1475
15	30689.5	1.43802845	1.298019415	1.384244859	1.503422271	1.153441022	1.339968395	3.019258088	1.957453805	1.523273449	1.558912505	1.410376166	1.498616284	1.781660282	1.717860898	1476
4	456309.5	4.454472678	3.532372188	2.921766828	2.219453599	1.301529304	1.272826179	2.267889589	1.52609699	5.357919513	4.829845734	1.535563986	1.35566764	2.190409346	1.422235401	1477
4	929849	1.811472588	1.37750585	2.442025652	3.26296935	1.92377836	1.707373818	1.596892266	1.426245926	1.122069683	1.101057349	23.28284128	25.85273535	17.00974528	21.97719561	1478
4	1141798.5	1.592234666	1.437405408	2.264403001	2.401674879	2.493195141	1.947314295	2.393918854	1.966566447	1.540016173	1.331431133	5.498961506	5.61675877	3.027699608	4.263197609	1479
10	121479.5	1.108697186	1.221308642	1.709513428	2.598838514	1.889216402	2.055348727	1.683927944	1.61980617	2.080470907	1.530115601	5.235855327	11.77417262	4.294053794	6.183000037	1480
NA	NA	NA	NA	NA	NA	NA	NA	NA	NA	NA	NA	NA	NA	NA	NA	1481
16	241597.5	1.287317635	1.334933909	2.054692868	2.182972053	2.236539294	1.904777766	1.543449127	1.745093949	1.882429628	1.418178142	4.384330299	3.465427943	3.465072197	2.984441796	1482
4	132556	2.051964762	1.591729601	3.588143844	3.155456517	2.954216228	2.7536874	0.973937825	1.23902978	2.367993964	1.698150957	17.54550299	13.68439638	10.36005416	8.875371422	1483
3	166113	1.331073337	1.712229904	1.464279527	1.670855329	1.320960346	1.632627584	1.877511848	1.747542914	1.522589601	1.648254114	2.393015721	2.082145048	2.189378081	1.817113326	1484
12	882226.5	1.950322087	1.707930026	3.654447696	2.777261671	2.010157974	1.825918366	1.694507418	1.934755772	1.588650657	1.528383037	2.422431434	2.344974948	2.282432145	2.019107465	1485
9	393322.5	2.160617909	2.695478892	3.542099684	5.196332926	3.176305018	4.755496021	2.440389453	2.087355239	2.289495898	2.0571241	12.4496882	20.99031662	8.557447925	11.92988729	1486
14	211790	1.937764285	1.819332238	3.393120112	3.490800438	2.025606165	2.299958776	1.520725037	1.583298222	1.661772663	1.552105318	15.873018	15.72478486	11.11833414	10.36112678	1487
14	206588.5	1.47472008	1.433157388	1.895694613	2.044858042	1.848579704	1.534768372	1.447947809	1.483534926	1.505420787	1.426007148	1.96828242	2.557945691	2.412823953	2.597484029	1488
9	372222.5	2.278682392	1.696426116	1.685978422	2.18274691	1.583314935	1.848750181	3.372075265	1.64572729	2.30818214	1.772573982	1.077977852	1.202745761	0.954683326	1.220627715	1489
6	27767.5	1.711307469	1.548134191	5.664796577	4.625475565	5.699130697	3.294983661	1.524992063	1.645138859	1.949135476	1.672779616	5.781867222	4.470144754	5.147032987	3.733966525	1490
NA	76577.5	NA	NA	NA	NA	NA	NA	NA	NA	NA	NA	NA	NA	NA	NA	1491
11	481014.5	1.592346701	1.847142686	1.875877783	2.064142268	1.179223678	1.662224298	1.637550101	1.829853968	1.528524482	1.599090721	2.253791839	2.784969216	2.298753255	2.627251197	1492
12	617616.5	1.699953772	1.591045484	1.784077243	1.380022007	1.670688451	1.392376488	1.764396975	1.902455235	1.679484227	1.567275012	2.575835018	3.098711426	2.08102696	2.109714307	1493
4	1315460.5	2.297927484	1.907796724	5.02398161	4.101272225	1.934535848	1.965750908	2.690084298	2.037536499	1.879379842	1.54006536	3.590904085	2.918700518	4.030724621	2.913317249	1494
4	842223.5	2.428119061	2.748924399	5.27039403	4.221730424	2.423170347	2.100892552	1.93366018	1.883937013	1.747064797	1.505868765	10.18320606	7.470845402	9.260409023	6.247654106	1495
10	497261.5	1.367654095	1.636279146	2.103075865	2.100254033	1.945035716	1.432844507	1.879154162	1.755228284	1.169761401	1.417306021	4.112186537	3.915578016	3.81401935	3.135374786	1496
2	707952.5	3.077278	2.238233671	5.149983087	5.11291085	2.989276368	2.521664565	2.266934182	1.732864366	2.645759772	1.932119043	6.703596323	7.928520173	4.890196286	5.812176493	1497
NA	NA	NA	NA	NA	NA	NA	NA	NA	NA	NA	NA	NA	NA	NA	NA	1498
NA	NA	NA	NA	NA	NA	NA	NA	NA	NA	NA	NA	NA	NA	NA	NA	1499
4	918307.5	1.333985704	1.461007414	1.147035213	1.487551611	1.049182055	1.42175953	2.546719238	2.318289747	1.136231304	1.566654406	1.345927877	1.701330577	1.938062629	1.936319073	1500
10	121777.5	1.34847566	1.267340497	2.18031848	2.788216565	2.219411395	2.109939947	3.041495551	1.632587592	2.148319575	1.558735746	10.61522465	14.03226067	6.815205481	7.647284949	1501
5	512129.5	1.166448779	1.376631064	1.470055992	1.534104046	1.11001589	1.352534708	1.427182308	1.710692695	1.060667514	1.13822836	1.258257751	1.782580372	1.610717895	1.802509547	1502
4	1358658.5	1.314957944	1.315924567	1.743566339	2.000992419	2.72347005	1.924238275	1.560871105	1.649450238	1.707334042	1.531752051	5.593163151	5.435851298	3.723998551	4.436447443	1503
12	46603	1.243033762	1.085813773	2.313133054	1.733152769	2.794600832	2.245226735	2.22727357	2.021603941	1.712055235	1.277246409	2.607388682	1.989259821	2.076107627	1.420639335	1504
4	237476.5	1.057882296	1.237474953	1.045220078	1.718705681	1.046085644	1.614025427	3.168400344	2.313853429	1.509690046	1.520413314	1.002193561	1.392334814	1.400028638	1.466439628	1505
14	109846.5	1.474941445	1.295226428	2.34697776	3.13234782	1.892793268	2.104080346	1.321683734	1.604907316	1.366262104	1.316166266	7.473628985	13.75697353	7.65243405	11.24336363	1506
13	389273	2.240690516	2.481776825	9.685928924	8.874984903	6.360774095	4.747893386	0.962506619	1.392463423	0.796779933	1.116312665	68.90579516	56.22809308	45.36026779	34.98442625	1507
3	159422	2.250915707	1.872366296	2.146588141	2.628995648	1.994011895	1.979490557	2.28248341	1.84930218	1.520302068	1.493352283	2.301091677	3.300798081	2.372446076	2.967724001	1508
8	267280	1.526373295	1.234063126	4.761007509	2.95619436	3.906987018	1.939684076	1.492223853	1.892287148	1.313824561	1.394721761	16.44772169	13.29233433	14.04604555	10.01175132	1509
12	233470	1.576640637	1.964636093	3.031971708	4.555193216	2.040961773	3.274578999	1.339195835	1.649064669	1.897399786	1.530774898	10.63857681	18.58832678	5.420140914	10.84246849	1510
4	182235.5	1.579196306	1.34061008	2.107736486	1.686978402	1.342677301	1.570613088	1.407235945	1.974039183	2.246118529	1.733843166	2.548617264	2.731081318	2.235754749	2.49914452	1511
NA	NA	NA	NA	NA	NA	NA	NA	NA	NA	NA	NA	NA	NA	NA	NA	1512
12	800100.5	3.148355385	2.041772058	5.602501381	4.221568148	1.846448065	1.789788997	2.306901435	1.953921118	2.240914824	1.760646739	2.385260348	2.30202221	2.335059454	2.461606248	1513
8	363008.5	1.894197695	1.820385134	4.424258972	4.283816832	2.252375438	2.827142189	1.764064247	1.881646814	2.220444472	1.865562389	7.528536143	15.02540073	5.708034764	7.544907138	1514
12	284298.5	1.752142978	1.94676611	2.667670567	3.201362296	2.392939903	2.554633368	1.460463851	1.570520625	1.361214787	1.432702229	3.700019016	4.010788383	2.500009199	2.911522192	1515
13	269983.5	2.463629599	2.656664295	1.30255474	1.508206228	1.186937751	1.821138027	1.913756258	1.83593693	4.979534951	5.20650153	1.05801376	1.422109925	1.676032704	1.669167415	1516
13	229107.5	1.547541213	1.504768902	3.745413189	2.995526602	2.805095836	2.166092965	1.202110954	1.412109664	1.378896728	1.553601138	9.105722805	7.21832175	6.321813924	5.067871963	1517
12	940590.5	2.175904796	1.942001567	3.897727368	3.143383199	2.843503405	2.152383212	1.806034078	1.928591414	3.187927176	2.255093521	2.498449857	2.550405734	2.603294342	2.344295422	1518
16	593572.5	1.450297265	1.342255093	1.930878808	1.484127015	1.37001262	1.31337827	2.012989151	1.716747505	1.743367347	1.27091594	1.905957933	1.922947951	1.948357769	1.698990895	1519
NA	NA	NA	NA	NA	NA	NA	NA	NA	NA	NA	NA	NA	NA	NA	NA	1520
16	77698.5	1.463150366	1.531905042	1.777231387	2.080794059	1.404395987	1.608243909	1.603922606	1.772426289	1.890538741	1.632677475	1.21684066	1.932957367	1.84265482	2.028213339	1521
4	248877.5	1.176097347	1.282947076	1.139755186	1.382277057	0.890311786	1.175938135	1.512213664	1.574264335	1.373195797	1.255837789	1.932230091	2.717569656	1.976819527	2.390165869	1522
2	400495.5	1.479425303	1.470880113	2.689786493	1.978814619	2.195988082	1.581403271	1.719574527	1.809093888	1.371055311	1.544959734	7.501563621	5.082076798	5.566703545	4.178753822	1523
15	726124.5	2.300030795	1.881825324	2.993192526	2.638925497	1.81399669	2.024771871	2.144460953	2.183531221	1.933345346	1.858053104	6.289718214	6.74640544	5.343149342	6.342510054	1524
4	1286961	1.308355798	1.529786599	2.027137763	2.3286852	1.279274144	1.797272454	1.264474355	1.513725198	1.321837982	1.743045729	1.588970097	2.09717786	1.498780743	1.56691576	1525
12	160526	3.355462419	3.059811774	5.034544774	4.564876815	2.137795822	2.016060178	1.520596538	1.894187853	3.171805112	3.556955659	10.03553154	10.56531337	8.964481248	8.4874704	1526
2	137349	0.903302503	1.132331419	1.469763297	1.668840794	1.34263826	1.659315447	2.118277547	1.929934458	1.844520904	1.809353957	2.032763364	3.501337348	1.436959691	2.218120117	1527
NA	NA	NA	NA	NA	NA	NA	NA	NA	NA	NA	NA	NA	NA	NA	NA	1528
NA	NA	NA	NA	NA	NA	NA	NA	NA	NA	NA	NA	NA	NA	NA	NA	1529
NA	NA	NA	NA	NA	NA	NA	NA	NA	NA	NA	NA	NA	NA	NA	NA	1530
NA	NA	NA	NA	NA	NA	NA	NA	NA	NA	NA	NA	NA	NA	NA	NA	1531
NA	NA	NA	NA	NA	NA	NA	NA	NA	NA	NA	NA	NA	NA	NA	NA	1532
14	295130.5	1.178317365	1.484805814	2.183234324	2.391214692	1.561780723	1.73373104	1.932814895	1.791995936	1.299535508	1.54753918	4.815869343	3.538754603	2.358595711	2.808397493	1533
15	570032	1.598270436	1.54386521	2.459758528	3.614695455	2.414331339	2.294149236	2.170990037	1.72268191	1.535310626	1.426511507	6.145310006	5.592884779	4.34627881	5.244068344	1534
15	1028190.5	1.386544943	1.189217709	2.055628004	1.740795535	1.520113823	1.457034189	2.596952552	1.571650535	1.610486983	1.404637417	1.768224301	1.332355235	1.713829239	1.316928896	1535
15	211725.5	1.899308454	1.638568094	2.616879254	2.601214794	1.983666636	1.75222876	1.376430904	1.701190238	1.380427639	1.416826193	8.042836756	5.399243854	5.289178555	4.413060066	1536
12	938380.5	1.228636095	1.501628452	1.383849903	1.52495458	0.880896997	1.485066644	1.698681515	1.555973695	1.384141197	1.68879537	1.987156724	1.53700309	1.666426468	1.332398856	1537
16	431458.5	2.525957772	1.950718249	5.056792076	4.882135857	3.653309251	3.180529218	1.640814998	1.524852357	2.32663054	1.847974892	10.97463322	10.20945314	9.329956357	9.477237681	1538
15	480425	1.932084082	2.078796335	5.661196624	5.447668906	2.371893004	2.593080312	0.58549933	1.23803953	1.114484783	1.304400775	14.17905407	13.18867014	5.31866201	9.016949577	1539
1	73461.5	1.776051951	2.008491278	4.110343526	3.572637686	3.4017875	2.459811574	2.422804938	1.904947113	1.871680733	1.639228028	17.32824666	11.72243857	7.582510019	6.452625467	1540
10	57282	1.598594192	1.596592074	2.78153502	3.338309906	1.857053369	2.010387243	1.703039768	1.612578715	1.955485654	1.598926805	5.548249086	4.171833569	3.01699408	2.936102325	1541
4	782986.5	2.158633224	2.537694961	2.330641751	3.443630006	2.232420383	2.025744656	2.216744481	1.874164071	2.046530627	1.645180851	11.26884284	11.31076775	3.962490115	8.1485098	1542
12	999091.5	1.870773625	1.849115139	3.213655336	3.802638459	2.397325432	2.035371313	3.013769506	2.067267681	1.588582482	1.582876614	2.953978019	2.387625202	2.413631446	2.523022372	1543
16	340872.5	2.277802872	2.095666555	5.220317964	6.091286432	2.295606793	2.808023284	3.089803374	2.009790361	2.565762581	2.014741667	9.591792509	11.12338493	7.843558428	9.442388585	1544
5	223602.5	1.557830901	1.76454202	2.138570639	3.226534405	1.997708303	2.474021935	1.255455457	1.282099763	1.06130794	1.738484253	14.64048663	12.42548877	6.194177376	8.588112247	1545
10	347483.5	2.268659164	2.424581028	6.20083383	6.635906084	3.412937327	3.570020915	1.904763126	1.841557224	1.289329852	1.525475772	41.43225077	33.91962925	24.44026247	23.48086266	1546
15	197570.5	1.892705495	2.346989897	4.692897511	5.926194464	2.780461804	3.722501204	2.241450123	1.945459943	1.369766714	1.556011014	13.70308265	14.04917848	9.370198353	10.68138141	1547
10	168921.5	1.833349289	1.983766629	1.485186441	1.60735065	1.655356027	1.38911006	1.929872721	1.519366289	1.49427838	1.702318282	5.228962115	5.235917645	2.513300711	2.859707677	1548
7	613673.5	3.105161923	3.019171825	3.938605002	4.45743939	2.677308748	2.813626765	2.398104214	1.819331348	2.302974156	2.106752567	6.895915828	8.359882266	2.534166912	3.592869482	1549
10	187507.5	1.4557515	1.486101513	2.170879364	2.45585014	2.387611229	2.047679363	1.40196804	1.859754049	1.680371618	1.362131133	2.781407472	2.101010405	3.233582047	2.519760673	1550
8	207516.5	1.424153764	1.618696729	2.730919312	2.512446252	2.272824869	2.304302095	1.659891483	1.440229897	1.472165705	1.806300681	7.627769095	6.08109989	5.409140854	4.726544758	1551
15	115855.5	1.080760024	1.286192946	1.162867065	1.561272325	2.579307202	1.835211957	2.066798165	2.037199863	1.531424134	1.510529132	1.426120978	1.258844588	1.092179725	1.115544915	1552
11	496658.5	3.729198449	3.202211819	7.879473371	6.606411154	2.417222087	2.353072078	2.490602763	2.059546064	2.136017782	2.021757023	4.626433041	4.289158012	3.245056608	3.53910673	1553
13	155397.5	1.398200299	1.316376226	1.164755537	1.322929686	1.967835568	1.612491069	1.40024201	1.667625446	1.635164493	1.471843955	1.126093473	0.972249054	0.943536926	1.167178753	1554
2	169174.5	1.331078253	1.323980587	2.249444807	2.434683917	1.644918594	2.48966234	2.184407699	1.557833989	1.3396223	1.484247398	3.205906276	3.638191514	2.178904569	2.550585136	1555
NA	NA	NA	NA	NA	NA	NA	NA	NA	NA	NA	NA	NA	NA	NA	NA	1556
2	292260.5	2.621694184	2.21516847	5.669962901	4.037401519	4.797514188	3.29871263	1.760234433	1.573365488	2.407370085	1.701874466	39.89992974	20.04450287	18.43713807	12.4963822	1557
7	297246.5	2.010328436	1.914730107	3.407254301	3.315192699	1.968073439	2.065694702	2.241091296	1.943185329	1.257954792	1.419457484	4.432207914	4.878597861	4.577124433	4.516408961	1558
16	718909.5	1.911907057	1.731488442	3.551480368	3.563630636	4.186226286	3.053892178	1.862687998	1.691618781	1.542706311	1.428091453	14.21474272	10.7167905	9.150270214	7.331301437	1559
2	289021.5	2.429081622	2.067067495	6.828938749	6.935520951	3.878424921	4.165031255	1.964004621	1.623764858	1.918036795	1.557841573	26.12873724	20.62697157	17.23939672	15.18191575	1560
7	304414	1.370960544	1.29706472	2.299288729	2.384931648	1.63520759	2.057172787	1.828865521	1.640262619	1.353409506	1.359915456	4.400662658	4.569258589	4.68272705	4.586345393	1561
13	39415.5	1.641486933	1.558955764	2.949539973	4.206255733	1.956104299	2.811639874	1.695941445	1.885188858	1.438549592	1.520066954	17.08264939	34.95229142	8.512003943	17.41244837	1562
15	272715.5	1.659910312	1.647261814	1.834328919	2.97291281	1.689702276	2.55778859	2.255871301	1.674377943	1.774375153	1.69321282	3.837286204	5.599394055	3.585124271	5.342985565	1563
13	695608.5	0.904857623	1.408101608	3.51885008	3.279096609	1.886038832	1.941273842	1.231476641	1.623282802	0.81964874	1.118601577	12.04275907	9.448587382	7.343699672	6.973130327	1564
5	243278.5	2.433256287	1.898839445	4.689548005	5.838089595	3.328560722	3.484347099	1.632616785	1.739208149	1.645984479	1.560875429	48.23851185	50.83378252	24.65933231	30.24155201	1565
NA	NA	NA	NA	NA	NA	NA	NA	NA	NA	NA	NA	NA	NA	NA	NA	1566
7	1068303.5	1.514959643	1.536169544	1.682598349	2.122316705	1.467942857	1.609079248	2.385371499	2.341132874	2.05328856	2.19161968	1.90413229	2.434252539	1.893576781	2.003195766	1567
14	704652.5	1.386730368	1.292173129	1.723754313	2.229368365	1.689958622	2.028134661	1.840313582	1.575252929	1.386060613	1.227810418	1.837583862	2.154083498	2.016431293	2.366709839	1568
13	518603.5	1.580797931	2.051744907	1.717523956	2.469647701	1.311322649	1.84962841	2.10044094	1.991585106	1.488291417	1.477586733	4.879375243	6.768171324	2.675065207	4.709365398	1569
7	900591.5	2.132477174	1.77975211	2.513907456	2.287727761	1.372168212	1.374403019	2.103409769	1.798518072	2.010439203	1.666170256	1.823599737	2.018014484	2.202719581	2.022613687	1570
5	547978	1.286784954	1.278063259	1.412348885	1.635350534	1.225250078	1.728679884	1.470019973	1.793295905	1.762642082	1.612475292	1.830931986	1.954030917	1.224468203	1.347252738	1571
4	1297120.5	1.41612088	1.334578029	2.058003091	2.367375938	1.156141471	1.686192163	1.226499952	1.596734927	1.609266696	1.361153131	3.122434947	3.899289846	2.669088288	2.975807909	1572
16	801875.5	1.400144806	1.821400285	2.372618152	2.942854884	1.80057344	2.153951286	1.887704418	1.771830458	1.488305392	1.462141566	2.455674829	2.976815737	2.785783931	2.990292443	1573
4	1343517.5	1.616670061	1.733683718	3.342213279	3.832232496	3.228717783	2.363929633	2.016308089	1.702995377	1.529655905	1.790213249	10.47917772	9.885553121	7.916746546	7.444713647	1574
3	55729.5	3.309753154	3.477263452	5.601499285	5.42872038	2.525003234	2.560265489	1.97926584	1.894781786	2.083031798	1.879611917	4.370183996	5.612920928	4.974848123	4.871644925	1575
8	305063.5	1.069843272	1.144061317	0.675610326	0.811208605	1.159287705	1.282315486	2.075740615	2.398424153	1.609757157	1.339207523	0.882274933	0.940108547	0.801591284	0.990923922	1576
2	153608	1.477884195	1.546185699	3.505240242	2.811832123	3.791672216	2.350054693	1.139688577	1.98282098	1.57401429	1.741015169	8.752025996	7.819026493	7.212453354	5.263744412	1577
13	240388.5	2.077692289	1.976264775	2.582945322	3.054631823	1.781379369	1.981022794	1.978457151	1.767119256	2.05710866	1.698039585	1.76319664	2.521031325	1.769171889	2.333077274	1578
11	59958.5	1.270535306	1.369202133	1.094339761	1.06472268	1.966017055	1.040310871	2.318392283	1.770613929	2.013554131	1.908251069	1.642351786	2.887091608	1.935642164	3.018787608	1579
4	39332.5	1.450938781	1.324562962	3.423734699	3.095384572	0.882034241	1.36841648	2.284266916	1.604458293	1.58536642	1.371364884	1.703263958	1.621856325	2.215890609	1.974941036	1580
14	654658.5	2.055020044	1.506282835	2.747192941	2.790802363	2.684804782	1.988659933	2.973460495	1.738184123	2.383224962	1.888807071	13.01130048	14.69830919	7.794406411	9.212834625	1581
12	459973.5	3.179162726	2.990902527	1.673091002	1.747905685	1.979866853	1.807126184	3.60272166	2.829456046	2.554761836	2.920348057	1.514052582	1.880314046	2.853442408	3.209301898	1582
13	759895	3.391939265	2.245295068	10.43254298	10.20331812	7.018929263	6.011754525	2.16774255	1.786749502	2.191176555	1.573353096	42.36846254	28.23059481	29.05607508	21.54295109	1583
5	50099	1.587229286	1.647648881	1.914357005	2.44835135	1.458536393	1.925979565	1.517450957	1.766244861	1.564432364	1.855780314	2.224309006	3.371570935	1.859339889	2.39919562	1584
14	255382.5	1.493020971	1.440148677	2.555034681	3.20208071	1.911377474	2.128459092	1.232728982	1.681319536	1.144054497	1.410444964	3.989659328	5.108110101	2.483227341	3.639650831	1585
5	557084.5	1.100696479	1.322034468	1.110515732	1.546519187	1.565277929	1.446521892	2.320363732	2.072112443	1.605793666	1.645941051	1.142386031	1.336807952	1.191849442	1.57390721	1586
13	73584	1.75331115	1.574442464	3.145145223	3.744305811	2.057302889	2.184056854	1.847730767	1.881515253	1.718064075	1.613115349	8.403534615	11.1119094	6.254397651	6.507433807	1587
15	155747.5	1.050621257	1.187896686	1.736196945	2.004637584	1.244377517	1.789517947	1.364348433	1.703522851	1.166666649	1.403137138	3.888208881	4.932256591	3.078715032	4.340246286	1588
10	307732.5	3.051597582	2.307555657	5.024663924	4.391620885	1.990531013	2.012530895	1.949101826	1.84006336	1.760232166	1.683498344	2.563405105	3.039964503	3.713784654	3.46759897	1589
12	585614.5	1.589545796	1.563878993	2.226966035	1.866543858	1.750838005	1.669490932	2.010418228	1.83139483	1.633572455	1.539642179	2.999302283	3.097715746	2.961570764	2.612964371	1590
16	663311.5	1.408695353	1.703801665	1.38633955	1.662556133	1.690897856	1.643057594	1.58814432	1.588708586	1.722268049	1.41570738	1.826361611	2.554014791	1.600449634	2.155109218	1591
NA	NA	NA	NA	NA	NA	NA	NA	NA	NA	NA	NA	NA	NA	NA	NA	1592
12	535064.5	1.72657771	1.72846032	4.484159522	3.476067627	3.308265403	3.075375238	1.481857646	1.741050638	2.094484459	1.669307119	3.332845194	2.938292602	3.380085569	2.181077018	1593
NA	NA	NA	NA	NA	NA	NA	NA	NA	NA	NA	NA	NA	NA	NA	NA	1594
6	245666	1.916608309	1.661302733	4.395972425	3.230176921	3.154760042	2.523470949	1.394572748	1.757779325	1.221449872	1.383835587	5.022234647	4.835773975	4.559169271	3.383222323	1595
9	174868.5	1.412371003	1.374015811	1.851736541	2.065597594	1.174565298	1.917431755	1.428694076	1.387397657	1.583737746	1.204205723	3.66155377	4.599276123	1.627822245	3.117289945	1596
12	399659	1.563473114	1.63115811	2.915251359	1.826199242	2.397550969	1.647863584	1.450328096	1.800239625	1.252316859	1.363077233	1.895026633	1.708338314	1.742061863	1.22554839	1597
13	552747.5	1.797102426	1.871006307	2.47065682	2.995839842	1.527023596	1.830387383	1.698715984	1.6714772	1.421889343	1.601145899	2.502530301	3.173330035	2.685531939	2.978088791	1598
15	412076.5	1.298195922	1.634341741	2.957577149	3.175750591	1.659958721	2.309308142	1.717599183	1.851962995	1.290687424	1.466227349	1.986861842	2.935982566	1.768443006	2.457288303	1599
1	184039.5	2.827702479	2.955206255	3.893561542	3.698900094	2.895549638	2.848046796	1.697471664	1.707809068	2.150719906	2.165696635	4.355474635	4.525628785	3.275418096	3.736000998	1600
16	487691	3.052765341	2.305080992	4.554979188	4.25128285	2.889626391	2.723904942	2.013646748	1.839805636	2.558965935	1.582336092	23.10611858	21.73550176	15.75928807	15.63701956	1601
NA	NA	NA	NA	NA	NA	NA	NA	NA	NA	NA	NA	NA	NA	NA	NA	1602
14	648126	2.585039508	2.277611655	4.929334307	4.941928466	2.430718847	2.408450872	1.716966927	2.028479677	2.272835539	2.056288506	11.03982134	14.98885638	8.036067239	11.19470667	1603
9	64962.5	1.226488973	1.104890559	1.214775942	1.290132758	1.505899928	1.596496699	2.632269198	2.360955532	2.130593671	1.682697227	0.996112876	1.089961986	1.473457085	1.515918871	1604
16	730962.5	1.340560761	1.524692024	1.776031773	2.421657966	1.629352823	1.494976815	1.88853586	1.698782387	1.180812945	1.372210268	2.900717064	4.299511593	2.462786341	3.602976113	1605
12	964523.5	1.701560059	1.73662783	2.684327605	2.718577014	1.61190955	1.973622257	1.811063489	1.799898812	1.938718475	2.01541831	2.700896302	4.036076753	2.421728232	3.073902702	1606
16	586494.5	2.435642399	1.664530913	2.742880256	2.008254982	1.932187113	1.785280526	1.552608623	1.300886287	2.311008535	1.821443724	7.805857512	6.653752018	6.147349755	4.499360374	1607
7	318597.5	1.273523609	1.445763529	2.000519053	2.132706397	1.957722207	1.423893221	1.588772694	1.476239209	1.170927166	1.231624293	0.984315147	2.10928863	1.260462246	2.176066367	1608
NA	36931.5	NA	NA	NA	NA	NA	NA	NA	NA	NA	NA	NA	NA	NA	NA	1609
9	113917	0.775773396	0.978740849	1.705126377	1.2733541	2.61338536	1.469099155	1.115880883	1.516106621	1.622828359	1.340278515	2.679349829	2.090443893	2.377580813	1.860561892	1610
6	193282.5	2.875456976	3.432345773	7.483456464	8.551725831	4.311679855	5.994571442	2.281050659	1.873174995	1.902138298	1.904215504	5.173014361	11.13214335	6.475751341	9.532283538	1611
13	910976.5	0.869584309	1.02734325	0.817022285	1.137318429	0.748198304	1.221175257	2.426713537	1.642970564	1.333048929	1.557228455	1.124696046	0.930631922	0.849485475	1.118171374	1612
5	335480.5	1.663768359	1.295623408	5.448084821	3.784788866	5.219785841	2.334256208	0.725818095	1.23480326	0.792608353	1.070206725	39.05841647	19.32779123	38.38265616	15.8105928	1613
NA	NA	NA	NA	NA	NA	NA	NA	NA	NA	NA	NA	NA	NA	NA	NA	1614
NA	NA	NA	NA	NA	NA	NA	NA	NA	NA	NA	NA	NA	NA	NA	NA	1615
NA	NA	NA	NA	NA	NA	NA	NA	NA	NA	NA	NA	NA	NA	NA	NA	1616
NA	NA	NA	NA	NA	NA	NA	NA	NA	NA	NA	NA	NA	NA	NA	NA	1617
13	757841	0.829435046	1.543078589	1.305992658	2.551213876	1.405304418	2.019831567	0.90246578	1.37856633	1.029456854	1.346488944	2.161630552	5.539763762	1.725095026	4.842418646	1618
3	266909.5	1.408753459	1.236493067	2.989813135	1.820371378	2.277737633	1.646182223	1.272443099	1.354153642	1.175977779	1.289413648	4.359061936	2.378408791	3.514937981	2.161951393	1619
15	808860.5	1.825302639	1.595740007	1.814779571	1.984133335	1.976207491	1.805760913	2.391231487	2.090889761	2.035886808	1.633442284	7.095003037	5.704081968	4.110140019	4.030853462	1620
4	641093.5	3.732732581	3.502544239	5.189350856	6.016399445	1.802035229	2.575355162	1.931250997	1.91737096	2.74325596	2.347581119	7.198586143	8.435648654	3.338693684	4.341408419	1621
14	393465.5	1.118213223	1.435392689	2.796533583	3.507911677	2.19558775	2.145603049	1.866400102	1.566101944	0.943095733	1.196912031	12.66437298	10.64694017	6.988397229	7.988172936	1622
11	410858.5	2.381731087	2.16180889	2.086829921	2.361240516	1.602843303	1.667915327	2.533213735	2.275277473	1.510601661	2.188860101	1.749751012	1.574985547	1.581327605	1.813051472	1623
4	842056.5	2.46276824	2.804036982	5.026747631	4.302825943	2.559104604	2.095117957	2.00591193	1.904176267	1.611344939	1.508974881	11.38972512	7.648564635	9.111441959	6.45990419	1624
15	767671.5	2.704448172	2.687909515	6.351450348	6.946532808	3.190544402	3.174612581	2.101646026	2.039395111	1.701653884	1.620891108	27.03682054	18.96960311	16.01799187	16.0883332	1625
NA	NA	NA	NA	NA	NA	NA	NA	NA	NA	NA	NA	NA	NA	NA	NA	1626
NA	NA	NA	NA	NA	NA	NA	NA	NA	NA	NA	NA	NA	NA	NA	NA	1627
7	991210.5	1.404573503	1.451782568	3.125994316	3.762196358	2.08407304	2.666000241	1.858097479	1.791982071	1.607815011	1.68053995	8.284134012	7.550860152	3.759962752	4.853473432	1628
7	280174	0.942144905	1.175993804	2.202233525	1.342721592	1.239063717	1.216862005	1.378028024	1.856057239	1.066273594	1.377468149	5.669290754	1.943876945	7.575638766	2.331566865	1629
11	155355.5	0.982707321	0.999885906	1.216348581	1.3016658	1.514585597	1.451659192	1.708935364	1.773880261	1.614657547	1.360682863	1.646968006	1.255227966	1.268088197	1.274947061	1630
16	736414.5	1.517607694	1.374260209	1.324103708	1.400765653	1.679585604	1.413700945	1.761162861	1.784432566	1.824265209	1.751395164	3.105157066	1.969387153	2.610181479	1.884489621	1631
15	675203.5	1.24518226	1.341528463	1.638607452	1.479285703	1.53466486	1.590632663	0.954685094	1.360592575	1.749574688	1.586928794	2.059683211	1.759556306	2.25347808	1.960633532	1632
12	318408.5	2.462862037	1.773559268	2.399956076	2.404837093	2.137541835	2.02631067	1.693563934	1.601101569	1.576126991	1.373385748	6.530159685	6.427164102	2.226040821	2.839097102	1633
13	708829.5	1.220362149	1.315117166	0.985082144	1.041419609	1.360783602	1.360999066	2.007043063	1.877972535	1.335961861	1.351890315	1.708807057	1.431376639	1.276737375	1.424035766	1634
2	373818	1.370132254	1.582032416	2.033987376	2.062464291	1.703325129	1.79581921	2.057261247	1.572260539	1.72355335	1.561125602	3.019233648	3.895774906	2.131912275	2.962290461	1635
12	327486.5	1.83357635	1.33345633	3.154494416	2.337382719	3.423113492	2.199412109	1.59687885	1.494884158	1.74209069	1.455638452	7.982170659	5.158751312	5.38015245	3.210897492	1636
10	550191.5	2.304068243	2.108952079	5.940464392	4.360595758	4.485585717	2.849080564	1.7090862	2.007788958	1.448299628	1.286849665	76.62226703	43.40169467	42.47326836	25.19513807	1637
16	773326.5	1.80614775	1.978032443	2.854939763	3.124303377	2.039213595	2.789965554	2.058964812	1.988896429	1.593732279	1.503647495	8.984658419	9.321252754	3.992429303	5.135940047	1638
2	413389.5	1.428623398	1.542144132	2.426031867	2.197805779	1.62632534	1.259441905	2.124631557	1.840664286	1.381747308	1.396829695	2.5078824	2.493837881	1.910777207	2.237425554	1639
10	492626.5	2.132877315	1.719442324	2.032686695	1.97655765	1.151612677	1.243996272	1.933430505	1.868897194	1.957914238	1.567447509	1.48366877	1.83066674	1.563220201	1.912361778	1640
8	140130.5	2.120421314	2.647490801	3.997979601	5.736627376	2.96545856	4.016210909	1.735330748	1.66859516	1.915989245	1.870932154	8.160493815	12.76509257	3.969674288	6.716985294	1641
8	270007.5	1.14068173	1.210630413	0.910568711	1.137874057	1.626817491	1.952033733	2.35820786	1.861779377	1.309396268	1.393352277	1.333656333	1.180460126	1.371709308	1.163758612	1642
7	357237.5	1.516759033	1.383805041	4.020077589	3.409152668	3.44629196	2.391779469	3.791932639	1.729227383	1.558958825	1.310385232	12.84618264	7.016292945	8.442627406	5.604183237	1643
14	401674.5	1.429449455	1.617859421	2.291425492	2.483964407	2.425391866	2.150925288	2.434669633	1.91561804	1.521017856	1.755497702	4.285798615	3.923234137	2.913862877	3.146445847	1644
14	85473.5	1.201691801	1.32364339	2.436374513	2.944114723	2.589842886	2.014373374	1.902255654	1.473556356	1.249010462	1.217523482	2.574559431	2.346115783	2.104312077	2.116759004	1645
13	676894.5	1.933715542	1.802086702	3.694553481	4.342515043	2.414443613	2.749597983	2.339527543	2.20711335	1.301997552	1.557954294	8.589555196	9.85999191	7.590424963	7.660063804	1646
8	451530	1.35689532	1.335502927	2.738117549	2.201467164	1.835947716	1.922484304	1.560622446	1.689868848	1.577330244	1.503987035	8.157316973	6.017746679	3.88356119	2.975486084	1647
4	1420617	1.527738743	1.384551475	16.80518339	10.92458283	6.381683572	5.388383004	1.302214657	1.568703855	1.682355759	1.659953551	49.42868872	31.80428734	41.54407993	20.00475879	1648
2	479014.5	1.910952824	2.214140691	2.906565638	4.059911201	1.732411068	2.417562068	2.416510077	1.810775325	1.940757841	1.654470273	2.835820835	4.714729267	2.506899454	4.183036586	1649
7	987113.5	1.637535537	1.226097706	4.323952237	2.699082251	3.005215328	1.970563364	1.098438135	1.327741664	2.639033966	1.770356356	10.85755662	7.27996291	5.826766348	4.149499185	1650
11	146241.5	1.388079864	1.258718234	1.923206801	2.134139712	2.314158127	1.826328833	1.062976114	1.5631662	1.222835635	1.48370544	9.18399488	9.361669832	5.205509225	5.468854842	1651
5	217557.5	3.799572779	2.98187675	6.756104876	5.508530283	4.971093564	2.64644244	2.940497509	2.149462922	1.940337594	1.8213557	3.222637654	2.78990724	3.960541025	3.418764719	1652
12	859610.5	1.459312192	1.644517615	2.230069989	2.470598561	1.462742912	2.038534406	1.902870115	1.560849087	1.808163003	1.63238558	3.689973378	3.586461923	3.36128664	3.065632997	1653
7	320608.5	1.590082602	1.448592459	2.676928253	2.258442599	1.852346562	1.5984727	1.471869552	1.398645602	1.501069056	1.39324982	3.327251339	4.030641015	2.813378849	3.153467489	1654
4	1430255.5	0.963715206	1.010969351	1.293899986	1.377774112	1.530729548	1.610038907	0.604942901	1.335054269	1.704046734	1.680888512	1.390858378	2.068065288	1.179472155	1.967560082	1655
12	987822.5	1.454592071	1.417718207	2.671791073	2.364877625	1.679019846	1.916277133	1.417456005	1.737596116	1.492672745	1.289443075	2.538787338	2.782269962	1.705777354	2.196463125	1656
5	507022.5	1.291231374	1.271960042	1.026166982	1.228062784	1.24785132	1.35409045	1.65258634	1.813433505	1.074059782	1.165360816	0.862394586	1.063751305	0.892466903	1.050002827	1657
11	421457	2.558163488	2.365203051	1.836692767	2.234664414	1.540088151	1.319014902	1.953715822	1.941526057	3.265409319	2.616498041	1.767063576	1.85438991	1.920252654	1.876757723	1658
NA	NA	NA	NA	NA	NA	NA	NA	NA	NA	NA	NA	NA	NA	NA	NA	1659
16	474749.5	2.543685298	2.290262998	6.191122049	5.87366148	4.103519285	3.543508746	1.87526211	1.573179793	1.797794851	1.535368271	27.48020667	27.50382146	29.80638421	24.44893123	1660
7	963681.5	1.366552775	1.437997185	1.913158973	2.19257014	1.587623519	1.678086446	2.176359	1.926815462	1.678794158	1.607865764	1.659569148	2.049596268	1.459322288	1.896665494	1661
7	227020	1.730928764	1.996563317	5.228960425	7.215147984	2.596122395	3.877082285	1.150274677	1.621831677	1.131358264	1.252131496	22.58647409	45.25546366	19.91840604	41.87125518	1662
13	105863.5	1.113744718	1.199824658	2.148546322	2.569111354	1.627193283	1.959783052	1.563620346	1.583788384	1.124962758	1.15029869	1.943166652	2.567061134	1.707218502	2.511167993	1663
7	279821	0.78296064	1.206731575	1.114120314	1.4349338	0.883354198	1.283878536	1.631225532	1.846048513	1.044271065	1.389800244	1.018751908	1.883839373	1.181582687	2.139597862	1664
12	571166.5	1.884260568	1.788372892	2.594437555	2.331671872	1.461589487	1.59315856	2.129974848	1.82364372	1.75076037	1.718976083	3.151900685	2.451320084	2.165921987	2.03290683	1665
5	87577	0.836714957	1.29476761	2.101701839	2.448550756	1.451341003	2.194342549	1.112711653	1.468839677	1.252533067	1.243629617	1.460120826	2.084969231	1.177127096	1.720738912	1666
15	463824	1.481297085	1.558390215	1.446441385	2.140812065	2.181613624	1.926571775	1.136267717	1.517337684	1.542404113	1.354126331	9.080882704	11.72356218	5.980631937	8.467603219	1667
9	215946.5	1.660656856	1.552557141	3.239375924	3.367926488	3.287772169	2.287757419	1.187079204	1.629654835	1.879179255	1.674315002	8.398380945	7.218310462	6.048655378	4.365910018	1668
2	534367.5	1.2082412	1.50463674	2.515827161	3.162663432	1.609403081	2.208252003	1.36033399	1.40879145	1.031437226	1.402364158	3.158800529	5.706949745	3.110128247	4.284042412	1669
11	194562.5	1.84509459	1.568234603	3.581572104	3.149763065	2.599537968	2.484010453	1.608842072	1.426203953	1.610882109	1.509842694	18.98203157	17.54608563	10.87714927	9.68912829	1670
NA	NA	NA	NA	NA	NA	NA	NA	NA	NA	NA	NA	NA	NA	NA	NA	1671
NA	NA	NA	NA	NA	NA	NA	NA	NA	NA	NA	NA	NA	NA	NA	NA	1672
2	527398.5	1.563437503	1.601218316	3.366987173	2.995348818	2.24316917	2.141822682	0.960379899	1.476014289	1.630025947	1.503229147	11.43637504	9.269727934	8.302238451	7.071468309	1673
13	72822.5	1.45712549	1.471731562	2.815533225	3.439217451	2.05574759	1.988561685	1.903072698	1.673579144	1.425860311	1.50605233	12.01039041	17.0995127	7.756066413	10.68410139	1674
12	965810.5	1.951969189	1.702098107	3.534339172	2.31372904	2.781689936	1.959487268	1.591660448	1.859055319	2.180945409	1.967217513	3.713982316	2.623584129	2.775262599	2.169576854	1675
4	96884.5	1.348978817	1.339993667	2.471593309	3.055569361	1.048408073	1.740308556	1.557815659	1.551915108	1.605539116	1.352193782	1.512299598	2.341138554	1.138575204	1.89614682	1676
11	167986	1.154407622	1.188163126	2.014377692	2.598664219	1.505105136	2.258680669	1.621663549	1.668648384	1.317256671	1.445116829	3.470501503	4.336776839	2.664737672	3.3639987	1677
16	378331	1.636487259	1.605807957	1.793067898	1.885667552	1.908707645	1.7485863	1.315357133	1.673509028	1.788831673	1.33394514	3.032396529	2.93430064	2.627635406	2.650762338	1678
7	21229.5	1.016559876	1.145911609	1.623152814	1.6332707	1.37892701	1.759855247	1.761299706	1.575154955	1.363965931	1.490669946	4.437247452	5.290361555	3.802830686	4.272964437	1679
5	199834.5	1.845135001	1.632846738	1.927153498	2.101064507	1.772897657	2.033178559	2.096727569	1.878275455	1.487104221	1.459733425	2.783694173	3.347746925	2.130663322	2.561741049	1680
11	436842.5	1.937408623	2.188531297	1.155206596	1.466702472	1.756921765	1.60214055	1.578181982	1.964816205	3.649084846	3.628083307	1.442688513	1.559976852	1.552269953	1.836989224	1681
5	57753.5	1.19727707	1.427179855	2.873323935	3.220335098	1.981422494	2.319587586	1.671313997	1.78950708	1.464516544	1.426013488	4.382823711	4.540669266	3.280978111	3.335052084	1682
13	578079	1.576924778	1.85225075	5.374646579	4.557703787	1.933163623	2.194769898	1.51899045	2.078434511	1.459843448	1.656489496	7.965744465	6.906511594	5.207130264	4.541095569	1683
10	94083.5	1.270104567	1.262289789	3.589461679	4.133015847	2.779291722	2.883242044	1.676860431	1.696958201	1.445429959	1.29694065	2.542347678	2.758572602	2.705455056	2.145877503	1684
5	9027.5	1.206379767	1.356412403	1.227407369	1.248087619	1.689706838	1.684862585	1.486039557	1.734636723	1.602470485	1.763046702	1.224587095	1.234493442	1.111326789	1.142200403	1685
10	391892.5	5.018948396	4.960649748	16.08903247	16.4138427	10.69585904	8.397900404	1.28255569	1.66076017	1.285107387	1.309603122	33.07475841	33.87534696	21.06485122	26.69471735	1686
7	913067.5	1.884464128	1.552802309	4.218087807	3.778731062	2.473193639	2.165102276	1.690110366	1.600502263	1.518014366	1.456708512	5.757077548	5.505399261	3.74742274	3.736964581	1687
13	337179.5	1.594933901	1.986575957	2.788877638	2.786122017	2.188257717	2.253704579	2.059746027	1.883277561	1.483128991	1.460588204	3.662796678	3.812457061	2.543021933	2.87880123	1688
12	534769.5	1.922726954	1.750463302	5.415126498	3.678504027	5.343595429	3.234455345	1.382540223	1.781786642	1.982942066	1.708953085	4.638869544	3.018470674	3.753676186	2.241588009	1689
12	987198.5	1.588562603	1.381404928	3.260688174	2.237226044	1.696115584	1.883033945	1.838727174	1.807713616	1.821193962	1.346674011	3.218410093	2.460870686	4.331180311	2.159588633	1690
4	442643.5	2.167528594	1.974756604	4.187408664	3.497892744	4.21044203	2.332680419	1.243972626	1.598050833	3.49793174	2.885043972	1.924483426	1.840490266	1.996194049	1.950814666	1691
14	646394.5	1.722823348	2.258913693	2.948224799	3.794622718	2.430328187	2.578907128	1.888732746	2.028844428	2.163617127	2.215184196	13.36209188	13.51661915	11.54638445	11.83499519	1692
10	247487.5	1.23127163	1.462674095	2.19117156	2.682615844	1.951935715	1.729043941	1.917786893	1.876802968	1.285303245	1.346046899	4.054614021	4.957099514	4.724639858	4.400669042	1693
10	695793.5	0.96040592	1.216802065	1.660928538	1.537770571	1.154382019	1.595320182	1.405916253	1.717195871	1.225080109	1.31642925	2.096443549	2.221674902	1.397864884	1.309925009	1694
16	79579.5	1.666319804	1.413641191	2.026489228	1.835130246	1.813209082	1.425258025	2.015336541	1.748183163	1.716864341	1.437713216	1.935509663	1.894543409	2.017297826	1.711761562	1695
10	628752	2.958648248	2.254752927	4.818092907	3.908455718	3.580879488	3.534369643	1.695015062	1.892308225	2.44708926	1.883095434	10.26587483	8.934341834	9.79053716	6.891762489	1696
9	201729.5	1.177583084	1.117067888	1.549966015	1.417222972	2.082532843	1.595976008	1.791292307	1.573656901	1.445594514	1.389241553	1.805753129	2.480474571	1.718850502	2.242729404	1697
7	598136.5	1.120194305	1.572081287	1.815813588	2.541416483	1.222515336	1.996859633	1.322332203	1.513282281	1.203448937	1.301552173	3.134957231	5.690857083	3.058871332	4.662333236	1698
NA	NA	NA	NA	NA	NA	NA	NA	NA	NA	NA	NA	NA	NA	NA	NA	1699
NA	NA	NA	NA	NA	NA	NA	NA	NA	NA	NA	NA	NA	NA	NA	NA	1700
NA	NA	NA	NA	NA	NA	NA	NA	NA	NA	NA	NA	NA	NA	NA	NA	1701
NA	NA	NA	NA	NA	NA	NA	NA	NA	NA	NA	NA	NA	NA	NA	NA	1702
NA	NA	NA	NA	NA	NA	NA	NA	NA	NA	NA	NA	NA	NA	NA	NA	1703
10	128342.5	1.526872648	1.656930739	1.739582866	2.070204501	1.450519283	1.822964423	1.611066799	2.051259457	1.733559991	1.774542005	3.645786748	2.381766877	1.738207463	1.799068978	1704
3	258585	3.055902888	2.862582841	4.108174645	4.841091141	2.465001189	2.880536801	2.450282646	1.883422369	2.193112795	1.908758149	11.67083365	9.473095977	5.552003028	6.242957247	1705
14	299915.5	1.580898389	1.602613692	1.932622147	2.429431476	1.608850882	2.452906241	1.985711713	1.800044947	1.417275573	1.605314488	5.456304179	11.31333641	6.306497557	8.909144856	1706
9	140272	1.306286165	1.378267229	1.832437993	2.435230834	1.380706436	2.1173517	1.86868212	1.335805113	1.457878498	1.718534692	8.052039221	9.990351554	3.297455071	4.508418983	1707
12	260557	2.002527632	2.007664651	5.674630914	5.97686751	3.281998274	3.348640111	1.765118095	1.482889943	1.149727852	1.345853174	23.4888126	26.45196577	13.38742815	19.7314698	1708
5	81730.5	0.805834587	1.191319099	0.91394858	1.76877861	0.897753152	1.716585129	1.299205466	1.455321321	1.188375499	1.411745109	0.915499972	1.44345302	0.764138666	1.49776514	1709
NA	NA	NA	NA	NA	NA	NA	NA	NA	NA	NA	NA	NA	NA	NA	NA	1710
14	414617.5	1.265885672	1.275910028	1.831131441	2.462206968	1.264943441	2.001677582	2.11547427	1.583370342	1.526584747	1.501894142	16.4749944	14.6410286	9.040826247	9.657011987	1711
12	264657.5	1.796931142	1.989424238	4.288864292	4.366070913	2.360321434	3.030854761	1.904342429	1.58580413	1.472969648	1.76227239	6.586097682	6.645033375	4.435683817	4.648237105	1712
3	167989.5	1.969050041	2.030652878	2.142961005	2.657671262	1.692087417	1.929878319	1.60504922	1.764362466	1.320398195	1.790014963	1.955492231	4.461000456	1.930248439	3.346763968	1713
5	220517.5	1.290502625	1.726434443	1.736713425	1.84870529	2.071877627	1.89767069	1.747662188	1.813825441	1.600547766	1.650424879	3.875888701	3.982185649	2.782272008	3.645410387	1714
7	920526.5	1.209859529	1.377862815	2.52570759	2.224812407	1.893018935	1.614309695	0.961814293	1.331110384	1.134818081	1.553036733	21.36172521	15.86965789	9.876389226	8.862056728	1715
NA	NA	NA	NA	NA	NA	NA	NA	NA	NA	NA	NA	NA	NA	NA	NA	1716
15	422375.5	1.545860728	1.539785201	3.345524161	2.980850358	3.096830351	2.478098128	2.474691133	1.718082703	1.82310507	1.592256837	7.808256257	4.93693917	4.4511645	3.65383792	1717
12	242860.5	1.683970375	1.534258565	1.796459182	1.911767331	1.098842783	1.614885093	1.649578082	1.657337437	1.570987187	1.554994448	4.83997908	2.481318317	2.382515777	1.676437647	1718
11	516620.5	1.93078666	1.916180592	2.778339164	2.526213586	2.107508793	2.06258487	2.929454626	1.69556073	3.746071342	2.191910528	12.86293615	8.932566909	8.835686903	5.629821244	1719
10	488359	1.507414675	1.576274855	0.937154705	1.466071407	1.09310144	1.567664505	1.264007313	1.713115199	1.69932395	1.530666309	1.760597073	1.60348765	0.930358841	1.219772071	1720
2	365595	1.652288831	1.635161542	2.429953917	1.851012651	1.866230983	1.40937178	1.835807229	1.789375703	1.675394667	1.583691528	1.550825216	1.366939864	1.674604819	1.613574708	1721
15	212589	1.76266632	1.663111426	3.471234514	2.885962798	2.401041506	1.700669883	1.436525028	1.689583903	1.259438141	1.427657477	7.92821499	5.736290799	5.601751387	4.746531677	1722
15	954217.5	1.402360568	1.216005757	5.462455082	3.111877371	3.6812281	1.891324659	3.10049054	2.069340174	1.381648315	1.365899115	88.21249	44.3140307	44.39131291	24.74289007	1723
16	840759.5	2.919002312	1.904323808	8.550035552	6.388182766	5.630374912	5.014885183	2.885256888	2.021977384	1.498177302	1.413061086	32.85165106	22.34652668	18.48452127	14.31642803	1724
7	837379.5	1.449369001	1.4984143	1.920645611	1.881187164	0.978074251	1.435158594	1.932031719	1.813050631	1.151676407	1.416457317	3.076742406	2.36513229	2.134460719	1.977551698	1725
11	511779.5	1.195529346	1.439579417	1.06488406	1.204237542	1.096803846	1.34835907	1.492243964	1.486505236	1.444239174	1.738439334	1.652059461	1.883001024	1.658252901	1.4352232	1726
12	629992.5	1.526834177	1.578874098	1.200093837	1.35590903	1.726978682	1.675210482	1.992189511	2.025668	1.760537754	1.716968435	0.862656703	1.152847637	0.70695705	1.104279517	1727
4	1178257.5	1.351775786	1.374801174	0.868160326	0.991042268	1.434974299	1.372136682	1.576895849	1.727804668	1.790148383	1.380454876	0.859040335	0.958310015	1.218593428	1.167736809	1728
7	127534	1.103251152	1.259052249	0.999367902	1.063815242	1.053568731	1.287572268	1.380246593	1.889170418	1.494318986	1.231198123	1.398887049	1.123990555	0.805701451	0.973736547	1729
7	856603	1.366946717	1.345388876	2.773606137	2.105325584	2.564349704	1.896102574	1.278479633	1.677548842	0.943240482	1.618297581	7.544131064	4.834346125	4.432643216	2.934709347	1730
7	255762	1.741401343	1.807048224	3.886700873	3.422114259	3.314585401	3.123483757	1.646744993	1.43303051	1.454427332	1.442864317	7.83273779	5.689142431	6.230840305	4.34448488	1731
10	157908	1.341173704	1.241725635	1.568970711	1.752489354	1.983772728	1.901370545	1.334347313	1.435145433	1.597457988	1.708105438	2.424958044	2.438683248	2.771169205	2.272218132	1732
9	388699.5	2.814348766	2.261256906	2.240788956	2.488537148	2.264018369	2.28665075	0.805012702	1.812311611	3.985226206	2.73511942	6.687038479	6.210275617	3.537164279	3.868622696	1733
16	641887.5	2.577138266	1.815402993	4.593850569	3.088842938	3.419991754	2.310646589	1.466143004	1.533087804	1.945370165	1.526364036	23.32187619	11.46217681	12.05107496	7.208796162	1734
7	71487.5	1.148847038	1.197760586	1.094112353	1.263521884	1.139078471	1.4004705	1.729449666	1.842126551	1.261968579	1.327540542	1.048181851	0.935184372	1.537080159	1.266022699	1735
11	314608.5	1.373614438	1.428088025	2.056946419	2.066367522	1.220195414	1.76054185	1.399964623	1.726905544	1.317760955	1.39471211	3.133759415	2.880325781	1.911782968	2.542406454	1736
4	615205.5	1.79085547	2.014366958	2.581504093	3.344858945	3.121146536	2.478804606	2.027895775	2.034039748	1.724763031	1.469130223	7.663373561	8.114691745	6.272215513	7.140680391	1737
10	414027.5	1.671057425	1.923022393	2.463359692	3.070364116	1.95623433	1.971697852	1.84992769	1.806929576	2.342928064	2.408215297	9.702154249	9.912458711	7.032768923	8.116546484	1738
14	300799	2.688547522	1.630348613	3.74277509	3.386777014	8.081597337	2.572645376	1.828557245	1.793115341	1.484464078	1.711681394	25.70271689	21.54666597	23.74052307	17.55735885	1739
14	45300.5	1.408361844	1.334209703	2.701023024	3.301329771	1.687112377	2.132403079	1.525934518	1.719185013	1.63378433	1.434340673	3.580480843	3.479291326	2.235511429	2.515481863	1740
14	642189	1.460441982	1.855733538	3.782945292	3.70436516	3.669587701	2.822073945	1.520363803	1.824263978	1.500160182	2.195029406	5.158266189	5.459984367	6.030709453	5.154299948	1741
9	388322	2.24129534	2.161968018	2.495363245	2.470657934	1.929637916	2.350573149	1.191014033	1.753018229	3.546857273	2.72536285	5.389204991	5.894552535	3.830779241	3.721991389	1742
14	767827.5	1.196203107	1.219730428	0.890542047	1.312718791	0.800768122	1.276337192	1.346355966	1.805338043	1.368776597	1.653932725	0.886315859	1.120021382	0.814894866	0.907032535	1743
4	1053026.5	1.75555011	1.802768583	1.324411867	2.205815325	2.179282889	2.230965452	2.051000797	1.755066556	1.711235732	1.379791517	3.609073902	4.382505203	2.347596262	2.747720503	1744
14	284107.5	1.083244716	1.188862302	1.854031884	1.652059182	1.581796908	1.483921553	1.221106483	1.701293787	1.362455579	1.369821938	2.448504956	1.926378054	2.189342507	1.499938727	1745
12	1056060.5	1.405592218	1.542896963	4.324544109	5.699342288	3.640362131	4.05482023	1.970399556	1.910423421	1.30620443	1.632245235	3.824768358	4.255174214	2.5600179	2.943492099	1746
7	30836.5	1.106917368	1.077057911	0.910250456	0.827398213	1.47434404	1.214925501	3.338110759	2.492008181	1.775592664	1.518814205	1.144395046	1.075237462	1.155163429	1.061795081	1747
12	893943.5	1.720904015	1.75251608	7.711805087	6.483474297	3.930697625	3.350776302	1.889225428	1.651892852	1.486758616	1.56376071	35.50478452	29.76291475	23.78752106	17.81254558	1748
12	251796.5	1.23043374	1.890826298	2.0610318	2.635206581	1.357531072	1.886089226	1.378549404	1.316729369	1.153274533	1.40114932	8.381670011	11.47293209	6.870760676	7.352008609	1749
14	287418.5	1.280834831	1.325342404	1.706548454	2.037848962	1.850246999	1.970324126	2.344667458	2.163079143	1.117512201	1.10562332	1.762972084	2.690598423	2.258810433	2.937115253	1750
14	574793.5	1.591098419	1.447004921	1.605432318	2.008928898	1.782992742	1.998360569	1.949455502	1.527401995	1.160484547	1.383847987	3.064464577	2.811038075	1.989104507	2.274852853	1751
5	322206.5	2.098053509	1.601148681	3.627765202	2.73617737	2.390295706	2.061780618	1.736882975	1.597625497	1.799191844	1.623766937	11.12493187	8.477567277	8.07661757	5.629340163	1752
5	105769.5	1.279540401	1.383555973	1.55900036	2.453162562	2.162268019	2.682214041	2.258444786	2.313854424	1.431449127	1.659733422	1.061127013	2.06942914	1.05068275	1.572681034	1753
10	544489.5	1.677395319	1.582570716	2.832391526	3.476312507	2.237296059	2.491865491	1.795838313	1.573717696	1.284145821	1.156814271	4.933684516	7.638509285	4.348397608	6.454749254	1754
7	742250	1.622487216	1.461924506	2.097018814	1.720989794	2.163752286	1.813414892	1.539480493	1.732647184	2.077420531	1.447896921	5.327354351	3.523174976	4.05110386	2.785347617	1755
8	470057.5	1.408587211	1.424539	2.159385131	2.509617167	2.518846708	2.102300054	2.123266712	1.601350158	1.536254954	1.300039187	20.52193454	19.71680374	14.08156506	13.87346053	1756
16	523703.5	2.00686729	2.317489834	1.744242391	2.114291582	1.641340168	1.887591125	1.641972485	1.713048676	1.574314116	1.672662617	3.516841449	3.979320355	2.599580153	3.716944086	1757
4	1499426.5	1.566284287	1.330244062	2.357782832	2.2047976	1.815317004	1.682338429	2.712091977	1.953751576	2.372978042	1.767072529	1.196234883	1.33328993	0.877104605	1.340080016	1758
7	929706.5	1.362066027	1.405089779	1.003833035	1.265603382	1.317353211	1.326391477	1.777493897	1.846796622	1.392201118	1.33181458	1.497025691	1.591484271	1.405755876	1.673573432	1759
2	401654.5	1.607707068	1.430716764	1.339630094	1.699192939	1.710366273	1.637571451	1.872009976	1.97282463	1.521819183	1.636867718	2.247093312	3.517639587	2.424376688	3.294754048	1760
11	92289.5	1.845052227	1.498923656	6.459873858	4.986336195	5.632290258	4.065485978	1.442589917	1.547894888	2.117650613	1.645868342	21.61845051	15.16771779	12.615862	9.999349308	1761
7	1033403.5	1.424628115	1.330231862	1.122312863	1.283235754	1.114432125	1.286883485	1.424413061	1.947842926	1.70531464	1.655220706	1.312093453	1.456601639	1.512311175	1.427988687	1762
14	470420.5	2.429904806	1.743146228	4.282500261	3.535022669	2.680030334	2.416624338	1.607079876	1.717584916	2.236812346	1.674757649	3.178212131	3.17519768	3.497811258	2.724715658	1763
9	362902.5	1.402360079	1.946560789	1.165609352	1.76719152	1.072187314	1.449117803	2.024006234	2.031901208	1.801201973	2.324295085	0.903003161	1.151626102	1.043559366	1.380445316	1764
14	297790.5	1.879627065	1.462782594	2.466751062	2.274331972	1.783763523	1.706405897	2.12645122	1.774246649	1.920913422	1.433035687	4.174932647	5.183366473	4.746186838	4.503677016	1765
13	412609.5	1.613811461	1.760296432	2.864023472	3.467560125	2.697338937	2.859199098	1.659493016	1.580172189	1.150251394	1.328797216	6.627751525	7.979074493	3.887303465	4.935472487	1766
9	294759.5	1.78777068	2.225987013	2.339578104	3.005772976	1.825028362	2.081835281	6.109271075	5.666719692	1.761660538	1.980798096	2.180426475	2.717986626	2.538337772	3.189474867	1767
9	360378.5	1.832731154	1.764561478	2.141590036	1.440310257	2.071586423	1.497712894	1.516042955	1.781448297	2.969357094	2.479113865	1.364377331	1.159668685	1.457769867	1.25967167	1768
6	174349.5	4.181245061	3.702190046	5.87095771	6.312128008	3.602592301	3.789390313	1.440323365	1.569904512	2.789511488	2.495578718	19.25342424	25.21723013	17.6619973	19.33496136	1769
5	174878	2.84287078	1.828994422	8.729491172	5.157037548	5.21204094	3.154026705	1.037835084	1.54941532	2.068590907	1.986712385	42.8870149	28.09774915	29.99402355	17.75759153	1770
NA	NA	NA	NA	NA	NA	NA	NA	NA	NA	NA	NA	NA	NA	NA	NA	1771
7	428926.5	1.782288665	1.92619519	4.735209824	4.540953117	4.398967065	3.40437439	1.874423522	1.887019153	1.441628489	1.31761918	7.266471561	7.15615278	7.269572938	6.483816776	1772
3	115787.5	4.022215154	4.442859301	2.11089203	3.213122542	1.557746162	1.94460178	1.493266965	1.492546479	7.596532591	6.705647693	1.260526314	1.480428342	1.820099346	1.79118558	1773
8	168843.5	1.641073915	1.681902955	2.048299089	1.661081169	1.897683035	1.481419348	1.307944907	1.798486171	1.800367841	1.541911907	1.500183763	2.060448765	1.28759231	1.649538062	1774
15	1009941.5	1.216353414	1.202309035	4.189764438	3.420391688	2.462743149	2.454761715	1.373683212	1.343064534	1.680016739	1.433571501	4.645450682	4.085220071	3.524694058	2.886852187	1775
16	108603.5	1.788243461	1.108826089	3.849287265	2.575180046	4.449206974	2.577546737	1.031035914	1.499852763	1.220038133	1.064892319	5.975493319	4.917371859	4.334310699	3.135337861	1776
16	204256.5	1.331918592	1.451874191	1.21108843	1.850469162	1.268381178	1.566869286	2.501403795	1.705538716	1.285724869	1.302693076	1.471364607	2.263365686	1.478273301	2.44675125	1777
NA	NA	NA	NA	NA	NA	NA	NA	NA	NA	NA	NA	NA	NA	NA	NA	1778
13	574028.5	1.511732174	1.464542534	1.758158655	2.424263209	2.277168524	2.007984422	2.246047131	1.854585087	1.480719348	1.384619724	2.252850704	3.162123517	2.227061539	2.716924052	1779
14	728283.5	1.592064912	1.429771107	3.380203621	3.020972189	2.307861018	2.211262562	1.890933456	1.531292619	1.606224794	1.528955803	4.267062119	4.53976859	2.7471926	2.942355404	1780
4	49034.5	1.094593115	1.438047303	3.314750636	3.582717065	2.143232571	2.595140344	1.21720687	1.53315164	1.194954401	1.672456997	20.66648733	28.14997268	9.913909639	13.41964596	1781
16	926805.5	1.871809066	1.74685987	2.976311222	2.703791396	2.534075013	2.021594924	1.662384199	1.902688925	2.161286325	1.946363974	13.6096168	11.36216858	10.54562018	8.504284342	1782
16	513184.5	1.844717789	2.282972323	2.224511441	2.658583034	1.889821097	1.864532442	1.481581865	1.91679916	2.736463595	2.336836597	1.360072356	2.244522027	1.965126308	2.049172993	1783
NA	NA	NA	NA	NA	NA	NA	NA	NA	NA	NA	NA	NA	NA	NA	NA	1784
NA	NA	NA	NA	NA	NA	NA	NA	NA	NA	NA	NA	NA	NA	NA	NA	1785
NA	NA	NA	NA	NA	NA	NA	NA	NA	NA	NA	NA	NA	NA	NA	NA	1786
NA	NA	NA	NA	NA	NA	NA	NA	NA	NA	NA	NA	NA	NA	NA	NA	1787
5	67279.5	2.003539216	1.664465083	4.276154613	3.743791543	3.449776306	3.053422902	3.083563172	1.464075656	1.904136164	1.411778403	15.22210721	10.77860229	8.918266439	5.418654589	1788
15	113675.5	2.563295715	1.525834036	3.867627632	2.667866249	2.786246512	2.219458104	2.181434251	1.809155922	2.77034232	1.720610131	6.298172179	2.49778998	3.109899351	2.062933721	1789
4	452038.5	2.304743231	2.094033742	1.806776938	1.836809597	1.995722438	1.787817219	2.666740251	1.989972576	4.142737487	4.259407712	1.603816415	1.538363597	1.233768438	1.363233866	1790
13	296090.5	3.752977254	3.001121798	5.047760927	5.512449276	3.587383311	2.742211384	1.914553597	1.914892091	2.356728593	2.380045873	4.609460138	4.062220713	3.518776505	4.130013496	1791
NA	NA	NA	NA	NA	NA	NA	NA	NA	NA	NA	NA	NA	NA	NA	NA	1792
7	399755.5	2.544931001	2.928777794	4.164816399	6.056656672	3.483289484	4.274589236	3.895015212	1.959956611	2.530755393	1.636973401	11.25057819	17.08129674	7.354771951	12.31946022	1793
14	242606.5	0.912556843	1.103803884	1.451415462	1.896884921	1.369609369	1.661335406	2.565754971	1.828188066	1.050828569	1.073062567	2.38923181	2.828603614	1.515447652	2.2903889	1794
11	110559.5	1.781880489	1.654278014	3.62904958	3.303328416	1.598233294	2.107638257	2.547353706	1.94569161	1.99680749	1.643329303	6.438284514	4.81506886	4.235447871	3.89927804	1795
6	259538	1.506540454	1.587842592	2.113639023	2.158079407	1.661176813	1.559592865	1.729985404	1.596268131	1.380063645	1.483074043	1.96595211	1.889452956	1.221410105	1.565754316	1796
4	1517304.5	1.290535895	1.153191228	1.25076371	1.284692907	1.549635912	1.17426374	1.702000377	1.707989978	2.206263546	1.77598934	2.715321269	1.832906432	1.808482652	1.56444844	1797
2	266943.5	2.69247546	2.319216418	2.197185165	2.399374056	1.518931975	2.056279678	1.930733216	1.571131967	2.489795401	2.136080439	2.143772542	1.732746881	2.05832538	2.060357949	1798
14	240032	1.107751095	1.1726372	2.565237157	2.15521974	2.909803527	1.777002447	1.999143449	1.70929452	1.316959588	1.079681519	10.84508619	5.774838443	4.729446055	2.981754923	1799
9	296337.5	3.750676488	2.837773009	7.582548521	5.835186416	3.858536804	2.790696445	2.088692918	3.471440133	2.199005034	1.920977603	9.273269558	5.87127692	4.628612851	4.403097029	1800
4	674603.5	1.685643338	2.062156117	4.262024931	3.427316832	1.93650686	1.933540677	1.97082855	1.916642991	1.961079406	1.728550177	7.29331868	7.198779946	6.795637776	6.311862093	1801
9	100744.5	1.182565457	1.157578653	1.537924526	2.029555261	1.511061096	1.709926364	1.474623085	1.677779045	1.377553036	1.390693382	3.139422616	2.68137577	1.770688491	1.993751823	1802
14	463228.5	1.446290167	1.376566546	2.113346346	2.3304433	2.149136639	2.229953955	2.370335606	2.31990123	1.638987439	1.335651815	16.11318318	14.20122622	7.307433521	9.569426727	1803
12	948314.5	2.102053976	2.07046177	2.703881681	3.561051795	1.923091417	2.553433784	2.891877828	2.172072618	2.542233639	2.576435718	5.618709139	6.774496596	3.296875232	4.164730884	1804
10	108889.5	1.154866757	1.308614204	2.37179782	2.541748083	2.309741453	2.221567707	1.800797357	1.944248379	1.471160919	1.431495725	3.093353092	2.722145928	2.045016376	2.219506473	1805
11	181438	1.440495841	1.297021357	1.31860313	1.805601588	1.046351165	1.719658593	1.706378766	1.724365823	1.255141076	1.210655814	2.101381506	2.07193962	1.437310966	1.833560742	1806
3	157078.5	1.960562519	1.779111721	4.069667535	3.791048967	2.109820288	2.365382204	3.012485088	2.111884566	1.74829416	1.416441113	15.24518956	13.60532767	7.727243045	8.270846822	1807
4	1411621.5	1.194781035	1.188443103	6.324795293	5.467208679	4.130739907	2.896841811	1.833410265	1.426178516	1.772459026	1.402551401	28.1586052	20.82211221	11.89666245	12.59401129	1808
15	515158.5	1.91515223	1.710135395	3.066377263	1.91550506	2.290540279	1.813231939	1.590703549	1.674620846	2.84136965	2.372766853	9.655364297	5.590274939	8.221725909	5.765770041	1809
3	59717.5	1.695042473	2.022928115	3.743797416	4.368905433	1.927575438	2.774216358	1.365426156	1.469478096	0.978209085	1.150569536	10.64417169	9.31425552	8.995952456	8.13509929	1810
4	1351457	0.969502435	1.157792174	1.461587957	1.230620674	1.303808666	1.323530093	2.582958811	1.996655352	1.325890809	1.168897431	1.490902097	2.238806084	1.235982213	1.873694306	1811
9	402584.5	1.73561477	1.582330623	1.917275769	1.699799291	1.659305525	1.284543071	1.994098322	1.858345115	1.52576722	1.493823922	1.618762849	1.583149895	2.462813656	2.085228763	1812
12	418437.5	1.617611511	1.449394554	2.30289126	2.108322749	2.509086211	2.037704915	1.994946681	1.664838045	1.380298988	1.365606764	1.661481773	1.272892723	1.442566844	1.287648145	1813
15	834287.5	1.472163895	1.603762057	2.558117056	2.385831282	0.956923411	1.493390178	1.550264765	1.905343107	1.719401747	1.291250234	4.181065613	3.798168035	2.62936336	2.591383912	1814
15	319652.5	2.208999133	2.15387661	1.672102832	1.678122802	1.662829878	1.4183079	2.224097942	1.988151372	2.465310751	2.430522354	1.366139125	1.107859587	1.616460573	1.332129353	1815
14	748465.5	1.917608859	1.691978448	2.443198917	2.974989443	1.933576432	2.029376321	2.390708411	2.222990272	1.880326129	1.780878624	5.161984095	5.746681101	3.611553921	3.90166334	1816
2	544742.5	2.381709044	1.888465299	4.51853924	2.891709844	2.963301455	2.008813406	1.809571152	1.541729695	2.342519225	1.958903395	7.068318672	4.297701516	6.160649279	3.915090504	1817
4	1379734.5	2.760712954	1.800077816	6.884798671	4.79616198	2.552185681	2.08473056	2.717066089	2.185556999	2.260120396	1.639081159	2.54743942	2.065733271	3.657834489	2.190982961	1818
13	812990.5	1.431885345	1.467159587	1.236995669	2.020598723	1.453162341	1.693667792	1.898289774	1.871953823	1.669875098	1.449395615	1.931590054	2.91046899	1.964042338	3.119035177	1819
11	19201.5	1.2833139	1.665514846	2.023546456	2.756875734	1.718134672	2.278433881	1.882253351	1.764850666	1.453723055	1.962772838	4.612786988	6.712404342	3.443483384	4.345213488	1820
15	106220.5	1.336115765	1.359909448	1.973928683	2.308093226	2.033204823	2.202988858	1.367156093	1.762686918	1.311723084	1.105770774	3.198925086	3.827425978	1.490348403	2.510584319	1821
NA	NA	NA	NA	NA	NA	NA	NA	NA	NA	NA	NA	NA	NA	NA	NA	1822
5	355735	1.301521775	1.453237434	1.533666504	1.59216435	1.164204643	1.316254975	1.715882339	1.90322617	1.196702428	1.531714022	4.758290591	3.351933965	2.656560634	2.253136116	1823
6	154888.5	4.805990722	3.56536029	4.347140663	3.017702314	2.292469673	2.024530974	1.441005492	1.750045545	5.238569583	4.364488621	3.319213129	4.817720207	3.117643101	3.839983735	1824
15	396084.5	1.560939058	1.44131864	1.843245158	2.958633775	1.799418203	2.408324182	2.16270747	1.825576092	1.534435516	1.540780219	6.638608173	8.223853832	4.08521708	5.315794348	1825
7	267261	1.786737296	1.255238481	1.853275715	1.903135611	1.613708772	1.689447233	2.027653911	1.678007488	1.064950071	1.277840696	2.116846519	2.320362034	1.632148992	1.99854343	1826
11	59262.5	1.201986597	1.487799421	1.138475754	1.146234872	1.386467688	1.215617175	1.504571373	1.807402165	1.698845086	1.995055685	4.584638951	4.351147068	5.674276476	4.808517409	1827
4	698034.5	2.992038972	3.322216497	8.20440131	10.47045174	5.034383616	5.760224906	2.518561898	1.984054766	1.956734061	1.243193568	35.52546567	71.57956039	20.65472399	48.08843481	1828
4	703155.5	2.064847803	2.130046966	3.51658788	3.86281911	2.588345444	2.66333122	1.043876458	1.428864844	2.256867734	1.562985851	3.674418191	6.112867861	4.225793201	5.145681712	1829
2	182382	1.422924856	1.440815762	4.995285119	3.803668805	3.261658557	2.296104241	1.44749276	1.685150901	1.319606214	1.451801584	7.223159078	6.31993657	4.545759001	3.783049853	1830
8	154083.5	1.741385731	2.032536952	1.771259976	1.773509544	1.523840557	1.726803357	2.251477253	2.150541429	1.655036782	1.672886443	1.592410969	1.94208911	1.788333342	1.747296054	1831
14	134293.5	1.131803818	1.174714267	0.923723362	1.162924902	1.418957776	1.573509728	1.841336728	1.873901234	2.148955127	1.524073164	0.893374912	0.925286806	1.242072615	0.988483047	1832
NA	NA	NA	NA	NA	NA	NA	NA	NA	NA	NA	NA	NA	NA	NA	NA	1833
4	828650.5	2.899260553	3.165749918	3.511617372	3.917018905	2.463664216	2.175228588	2.012214642	1.963336686	2.018406392	1.969638736	5.646381682	7.268029608	5.067705336	6.721499541	1834
12	190042.5	1.335079656	1.218656146	0.846787546	0.840989725	1.673636668	1.183939956	2.412887993	2.353203122	1.935091365	1.735020637	0.920251946	0.935339827	1.144853083	0.874347303	1835
15	635074.5	1.744962542	1.916561742	1.79430404	2.211683516	1.72150585	1.844271233	2.005892757	1.820758748	2.045213343	1.88731434	2.015008318	2.973337113	2.461807988	2.691396578	1836
2	787197.5	1.314839438	1.396206486	2.26340096	2.46348926	1.65452818	1.852382674	2.594347614	2.230321595	1.678796353	1.583536287	6.502870764	7.107604692	3.183065896	4.685604041	1837
11	300914.5	1.528983876	1.616500224	1.461910343	1.904846373	0.999544268	1.30280702	1.695991245	1.755055487	1.154375603	1.543919976	2.320759958	3.120714548	2.12974029	2.657700053	1838
10	518254.5	1.851464191	1.734126221	2.655039978	2.391756418	1.453601182	1.548348628	1.535404747	2.001673534	1.580725344	1.557429317	5.052860077	4.33363725	3.823767124	3.627654419	1839
15	353007.5	1.339056122	1.634930492	0.847757839	1.482443382	1.308689196	1.47615778	2.037656825	1.940239997	1.441963463	1.921100313	0.906639373	1.239723311	1.065194163	1.28269354	1840
13	466348.5	1.477093012	1.98018246	2.613964124	3.185033871	3.020347243	2.107759844	2.004435998	1.878357132	1.980379851	2.066272995	4.016209432	4.182996233	3.30989559	3.710364293	1841
4	267407.5	1.369046564	1.286890471	2.695403208	2.183930002	2.096471669	1.523765783	1.629216273	1.841775375	1.53508324	1.542308255	4.654710679	3.660591179	3.666466429	3.336476092	1842
16	384771.5	1.776042095	1.893794202	2.902268616	3.763943552	1.719800612	2.864171895	2.091412931	1.70607967	2.137819779	1.41366256	5.816160785	9.088891913	5.046544639	6.189612651	1843
14	267098.5	1.139475512	1.143003687	1.641964937	1.277634382	1.386042251	1.305937333	1.344522254	1.754807396	1.120761831	1.157000091	2.095235644	1.982434304	2.786031666	1.925040344	1844
15	425765.5	2.097249772	1.828443701	3.657464791	3.896464567	2.475867674	2.507070448	1.834345773	1.735873179	2.223087109	1.716289159	11.32865392	10.19134424	7.268181126	6.887668542	1845
11	532892.5	2.971106014	2.636814269	6.894313508	6.825920276	3.475149132	3.232311273	1.585509977	1.940454171	2.201962424	1.787780282	27.36154585	25.01442729	15.01467644	16.26417785	1846
4	768392.5	1.942997898	2.153422924	4.701402474	4.126170662	2.498004179	2.803433393	1.55930277	1.648381153	1.171525714	1.393225709	4.763116647	5.681400353	5.14765863	5.456627116	1847
4	1446338.5	1.070174555	1.137400987	3.89169053	5.096799368	2.694448351	2.998795251	1.363102742	1.641348686	1.287104847	1.320790576	5.873617462	7.038669602	4.76496182	5.167388279	1848
NA	59925.5	NA	NA	NA	NA	NA	NA	NA	NA	NA	NA	NA	NA	NA	NA	1849
3	131944.5	2.587516467	2.321824264	3.887259568	3.5500413	2.707076816	2.77602415	3.608520512	3.047803494	2.955932785	2.859144658	3.06206951	2.550695998	2.565850617	2.136996518	1850
13	344416.5	1.094021678	1.532327788	1.649823793	1.672261738	1.142456858	1.521478364	1.599739238	1.834051315	1.566061241	1.400396833	4.112357639	5.600074344	2.895199405	4.48282641	1851
13	172309	1.795686529	1.970098492	2.785809001	3.381503237	1.696181063	2.306710366	2.475046346	1.732396141	1.430745811	1.484041283	7.759212808	7.982625229	5.1192511	5.562795669	1852
12	639907	1.51417909	1.485885659	1.93378674	1.637080434	1.705030652	1.505432716	1.187005734	1.510625525	1.557954521	1.419487752	2.522766102	2.449521353	2.50251365	2.060095539	1853
15	451613.5	3.22345638	2.019117518	4.958455635	3.768501417	2.870814716	2.272151378	2.243565604	2.084433071	2.503815308	1.517807711	2.648540445	2.647552938	4.073691381	3.015994645	1854
14	599629	1.222985212	1.450533226	1.126979668	1.517710586	0.883849337	1.114511126	2.24488413	1.428305346	1.158536304	1.287340788	2.222379384	2.332854569	2.558248662	2.312221945	1855
4	642304.5	2.404835357	2.674273999	2.770016644	3.084425856	1.955743513	2.424259244	1.229692529	1.706070395	2.531596786	2.244733378	2.382099835	3.460637678	1.582516989	2.429845879	1856
15	67392.5	1.179460559	1.275168857	1.418376103	1.369466178	1.603337261	1.55572041	1.791377586	1.784588962	1.465189072	1.54542447	0.75282239	1.440370045	1.331374197	1.386031749	1857
16	306847.5	1.482339224	1.396071461	1.823058095	2.482778132	1.649221495	1.782940088	1.807199383	1.761022364	1.605207088	1.354680196	4.596501597	6.555644863	2.628741609	3.824339699	1858
8	99384.5	1.584008148	1.464866317	3.005051492	2.978005869	1.681364226	1.822623029	0.830643458	1.617967515	1.823366771	2.137557062	4.085148715	4.668930587	4.532958825	3.79872508	1859
7	29768.5	1.141066979	1.100506125	0.7484497	0.80655687	1.046699768	1.202091315	2.763695892	2.626474628	1.753557452	1.582244501	0.735461756	0.9316104	0.844801498	1.041051865	1860
15	14345.5	1.63671252	1.615154691	5.216480203	4.576598784	1.532636776	1.403786741	1.731311466	2.03965491	2.503560607	2.466497185	1.058067021	1.471710266	1.41092648	1.683011519	1861
7	870216.5	1.564095575	1.309818852	2.640061868	1.966070133	1.37493937	1.43037672	1.668833723	1.921385213	1.720135459	1.495643724	2.461540864	2.862984585	2.868788314	2.708325012	1862
NA	NA	NA	NA	NA	NA	NA	NA	NA	NA	NA	NA	NA	NA	NA	NA	1863
10	250296.5	1.844361688	2.086480043	3.268204515	3.762280262	1.609057175	1.741617445	2.012712592	2.087853882	1.303394272	1.433813021	1.827254949	1.824383243	2.243233804	2.19499737	1864
6	26753.5	1.542380754	1.417069681	1.704417539	2.339514802	1.574206626	2.218280695	1.402694164	1.738827655	1.908618826	1.697989883	1.892022096	2.297384759	1.896648074	2.103031955	1865
15	393525.5	1.827474392	1.847721926	2.698790058	3.500788532	1.680951725	2.001969256	2.335346503	2.029554752	2.689728468	2.008343471	2.823691386	4.312174261	3.022787876	3.684090159	1866
13	555843.5	1.89218739	2.259607947	3.908438483	5.426483816	2.609256325	3.084509553	2.06534265	1.92719389	1.616151879	1.620894584	11.18620284	21.81140595	10.55020767	17.89158162	1867
NA	NA	NA	NA	NA	NA	NA	NA	NA	NA	NA	NA	NA	NA	NA	NA	1868
NA	NA	NA	NA	NA	NA	NA	NA	NA	NA	NA	NA	NA	NA	NA	NA	1869
NA	NA	NA	NA	NA	NA	NA	NA	NA	NA	NA	NA	NA	NA	NA	NA	1870
NA	NA	NA	NA	NA	NA	NA	NA	NA	NA	NA	NA	NA	NA	NA	NA	1871
NA	NA	NA	NA	NA	NA	NA	NA	NA	NA	NA	NA	NA	NA	NA	NA	1872
8	258512	2.597581085	1.954168637	4.477433974	3.883065035	1.763633351	1.985928444	2.310955742	1.915413552	2.292562924	1.78921702	3.432994111	3.231969007	2.845195817	2.636367627	1873
14	468796.5	1.860152913	1.736799335	2.437609906	3.010445783	1.836510532	2.264427873	2.38743616	1.80611939	1.738062262	1.675149692	2.955011551	3.116694475	2.518345159	2.637018067	1874
13	13184.5	1.305255037	1.272969326	1.93718569	1.533048619	2.37351229	1.872424509	1.982574003	1.757532741	1.440227422	1.586149686	1.767847245	1.25989141	1.432419722	1.195611421	1875
12	868395	2.971887019	2.309137237	7.607323936	5.914729244	3.002251117	3.390365952	4.386047186	2.259640921	2.327315585	1.872915018	21.14360275	29.8398923	13.73974277	18.77501145	1876
2	425368.5	1.353626555	1.292534307	1.115285345	1.33698143	1.402607071	1.689236473	1.212522136	1.760083869	1.296964448	1.359129508	1.528008514	1.590761789	1.635955785	1.600387876	1877
15	144308	1.254332472	1.142720205	3.473012285	2.759306017	3.106863931	2.279836079	2.503261375	2.113907927	1.301070267	1.257731087	14.12639589	9.001007931	8.234696427	5.551817444	1878
13	457319.5	1.153031764	1.528070217	1.762306423	2.287825907	1.599843509	1.634734893	1.653255242	1.867484305	1.863423016	1.487839926	7.657598111	9.771923003	4.424474083	7.938387065	1879
9	27732	1.173949358	1.433082277	1.419866355	1.80313835	1.920838988	1.600756811	1.63340797	1.990145397	1.661606974	1.73031179	2.959656558	4.035365704	1.912114869	1.96918579	1880
2	461394.5	2.158749798	2.099761776	4.497605818	4.209185032	2.063110371	2.180880278	2.4093323	1.876957305	2.4051477	1.529134039	16.76000961	14.92943645	9.57199213	10.14221035	1881
4	653877.5	1.389095341	1.680008616	1.321558354	2.632283965	2.392499912	2.881550809	2.272173007	1.895077925	1.418030872	1.597103723	2.269620081	3.530140535	1.782208545	3.89141276	1882
11	567521.5	1.760788896	1.592507794	6.394470776	4.773851921	4.903487822	3.10727642	1.802177803	1.690958924	1.495015815	1.577007481	9.18722794	6.55275262	4.882611583	3.78257552	1883
4	640932.5	4.143675457	3.502544239	5.883738298	6.016399445	2.040817194	2.575355162	2.149323275	1.91737096	2.90730581	2.347581119	7.4613435	8.435648654	3.706287485	4.341408419	1884
15	828297.5	1.746433915	1.877347627	2.434601403	2.731488078	1.224304223	1.730299344	2.20279425	1.827301329	1.504287682	1.51846698	2.886294102	5.560015883	2.338960732	3.495926976	1885
12	677863.5	2.259239145	1.768284041	9.360709811	6.226133124	5.417807108	3.773918205	1.465768186	1.908542149	1.541160466	1.57954276	125.514452	67.67420211	55.41620988	37.7178373	1886
4	727629.5	1.75539283	1.461713541	2.027371453	1.327119118	1.420334577	1.34972338	1.31207946	1.518775328	1.74190762	1.581906886	6.277660811	4.052982917	5.630314475	3.844151726	1887
5	242463.5	3.082205892	1.860455246	8.284785189	6.660224999	5.106694046	3.81300008	1.243556031	1.663764227	2.082112649	1.589257767	73.86540117	69.34181376	44.52413071	41.86848853	1888
14	367740.5	1.434575439	1.445951905	2.381861766	3.041673218	1.699987557	2.170955995	1.505788558	1.752148594	1.187574353	1.266412328	5.435302673	7.391349689	3.361503428	4.57191038	1889
12	700019.5	1.355475019	1.345924384	1.863412683	1.502359137	1.060265679	1.482837852	2.038777281	1.874835956	1.431388609	1.370688561	4.483793223	3.511075754	2.328743221	2.381490992	1890
13	690826.5	2.485818764	1.708613936	3.531336939	2.977673225	1.336898317	1.557447309	1.648148436	2.122666132	1.97424099	1.536460825	2.892488532	3.189956051	2.778019569	3.296155687	1891
NA	NA	NA	NA	NA	NA	NA	NA	NA	NA	NA	NA	NA	NA	NA	NA	1892
13	452282	1.218013746	1.282369044	1.13909932	1.311683853	1.516524633	1.47321717	2.093766047	1.84497176	1.318441566	1.35587721	1.810754381	2.448444711	1.847052237	2.453713389	1893
4	65559.5	1.732549885	1.431457013	3.055344814	2.775809645	2.980913037	2.175468624	1.943899571	1.61930261	1.591110364	1.548508167	5.615589732	5.019822206	4.800860728	4.205787861	1894
NA	NA	NA	NA	NA	NA	NA	NA	NA	NA	NA	NA	NA	NA	NA	NA	1895
12	709835.5	1.539391166	1.588523405	1.620481526	1.898925153	1.171345421	1.561799906	1.687368037	1.615655761	1.180766747	1.391690811	6.168536458	6.15540746	3.035274154	4.059850483	1896
4	179804.5	1.099199422	1.301870684	1.015787952	1.535812219	1.385620954	1.532817852	3.201160132	2.264159025	1.553267503	1.569400794	1.866026186	2.100682225	1.422776997	1.899207179	1897
7	974632.5	1.283868781	1.148886406	1.954605467	1.703465857	2.478323365	1.827541401	1.139175108	1.349328022	1.495433038	1.607180687	6.403089002	4.000435784	5.056683952	3.29364293	1898
NA	3512.5	NA	NA	NA	NA	NA	NA	NA	NA	NA	NA	NA	NA	NA	NA	1899
4	1487121.5	1.301645538	1.202945474	1.882063215	2.072399871	1.543111898	2.17882962	2.017430289	1.665652381	2.182569242	1.576866914	2.528586263	2.324974905	2.381689617	1.825576364	1900
9	139467.5	1.036330961	1.379364483	2.361552066	2.671749813	1.301997576	2.141205882	0.508673373	1.334366144	1.324007706	1.770861866	9.134257328	9.800810292	5.451972733	5.171113027	1901
16	634169	1.54551704	1.547863911	2.04490481	1.53440792	1.029215285	1.280558164	1.89747065	1.765985784	1.583404619	1.512911539	5.256157328	3.649985204	4.773368805	3.241218671	1902
12	65619.5	1.51559304	1.392647676	4.855111417	3.327689499	2.598586081	2.66963969	0.991239891	1.971571193	1.968488301	1.788595785	5.908015966	3.932776825	4.731662708	2.484143512	1903
16	573325	1.127899886	1.405144081	1.312663763	1.555018961	1.26004716	1.580982528	2.179357126	1.893138083	1.628994179	1.875157436	1.453600732	1.694973822	1.92467485	2.08590273	1904
8	332628	1.303464657	1.330457998	3.940861452	3.141052303	3.006046364	2.122975496	1.666000944	1.644941666	1.504499066	1.406059594	12.08313903	9.135055928	7.485803228	5.838010128	1905
2	302477	3.318466025	4.144553944	16.33991429	16.43762526	11.38011086	9.563058645	2.461809974	1.786626635	1.575375507	1.581509984	95.55672649	66.05927788	66.64984457	51.6690546	1906
8	444635.5	1.108040571	1.194183718	1.273397801	1.528885803	1.408266398	1.494816405	1.711793623	1.865511267	1.09077865	1.113803179	2.39749762	2.887501698	1.570007375	1.736070558	1907
8	257004.5	2.144747012	1.916940198	3.941623602	4.795158085	2.245542498	2.976446756	2.011681963	1.866713768	1.926060585	1.836481784	6.368048268	10.29626891	3.625232268	6.544004013	1908
10	673728.5	2.210831913	1.625726953	2.676107731	2.404349506	1.599130304	1.627596156	2.170700212	1.865378848	2.039889588	1.66241053	2.01793962	2.308302013	2.536552046	2.674665442	1909
15	920790.5	1.023366237	1.145708982	1.395004706	1.90544361	1.265779481	1.326502509	1.75502244	2.002236334	1.226161233	1.255314667	1.960884239	1.973830146	1.515054127	1.785652776	1910
13	675751.5	2.333715124	1.843534419	9.678596496	8.806800213	7.312176767	5.46123988	1.502736059	1.990383177	1.588878533	1.477535696	37.84207339	30.53244384	33.84919462	24.29992611	1911
10	328524	1.948945759	2.155493483	2.653395058	3.085446591	2.049057527	1.979152843	1.915200441	2.022266666	1.810969992	1.793207543	3.282550645	3.958659888	2.590111293	3.059171659	1912
10	123973.5	1.712982264	1.719463945	3.41385636	3.683290508	2.446175025	2.301279726	1.625660188	1.817592917	1.966032415	1.850556499	10.09393577	10.912323	6.422325025	7.332454712	1913
7	952891.5	1.214368606	1.406355056	1.591949834	2.615371542	1.330193959	2.431754591	1.695370023	1.68755744	1.899908422	1.584433447	2.406375868	4.811117347	1.506009791	2.956336408	1914
10	451856.5	2.473613978	2.340815451	1.916219181	2.394551534	1.333241083	1.673929143	1.950706649	1.534250771	2.460503606	2.038666159	1.80280187	2.608058162	2.53028021	2.2112542	1915
8	361740.5	1.787600309	1.691020699	4.709183984	4.118987731	3.81312559	3.17117331	2.038834193	1.935883693	2.296778629	1.771646813	20.98547843	21.28227868	13.68439785	12.08379047	1916
7	878876.5	1.830133093	1.422308705	2.817409365	1.695895895	2.165986198	1.588909071	1.760960704	1.741712844	2.46635341	1.454925759	9.010740741	12.21017369	6.678245478	8.250124179	1917
13	740822.5	1.46909016	1.568846548	2.06264115	2.355273882	1.326590427	1.721788821	1.869320385	1.493812942	1.697360972	1.316557763	2.395833081	2.941134725	2.783686652	2.686877242	1918
14	646614.5	1.765612887	2.272862079	3.792443108	3.915199838	2.973764661	2.576186103	1.788111751	2.041650602	1.880071738	2.203007938	18.51471289	15.76813581	20.89839619	13.72609113	1919
3	158305.5	2.146280081	1.840891519	3.500297585	3.591169983	2.172468562	2.365363331	2.084440375	2.016910267	1.496800147	1.464125083	13.30201967	12.7246583	8.328058227	8.555652965	1920
6	186486.5	1.245142059	1.537425113	1.238109124	1.383665177	1.347174431	1.694172427	1.648794443	1.671360682	1.445361765	1.312887153	2.149692815	2.366004902	2.384857336	1.721261156	1921
8	430690.5	1.369072809	1.278960636	1.112124404	1.293097787	1.145502605	1.252632988	2.00974445	1.949471112	1.589203174	1.518720585	1.494086475	2.410024321	1.310243045	2.394278145	1922
13	594609.5	1.421816528	1.460344026	1.609224111	2.013466887	1.19100153	1.746173442	1.812988376	1.718706499	1.081847514	1.206090325	3.307431955	3.245097569	2.589758445	2.977058198	1923
NA	NA	NA	NA	NA	NA	NA	NA	NA	NA	NA	NA	NA	NA	NA	NA	1924
NA	NA	NA	NA	NA	NA	NA	NA	NA	NA	NA	NA	NA	NA	NA	NA	1925
11	453730.5	6.206848698	3.883593934	8.509083124	5.50854073	3.388498735	2.333505677	3.41596255	2.044554995	4.828098444	3.403937662	3.248412788	2.103038038	4.57337264	2.916278854	1926
2	448238	1.7400606	1.767932615	2.420591553	2.95521343	1.48034811	2.158745707	2.242761996	1.756557863	1.301173116	1.499742319	6.792383349	10.08653995	5.696228606	9.292502326	1927
15	22422.5	1.184257144	1.329860691	1.359049589	1.4531876	1.254815107	1.373563781	1.830369363	1.6197473	2.336717022	2.016826626	1.793240226	2.557629779	1.957616967	2.063952322	1928
10	512062.5	2.259346378	2.076260283	1.951603262	2.507702379	0.922552586	1.436335457	1.919375896	1.862651644	1.620308534	1.705652077	6.891729087	8.763029119	5.916539795	5.562595396	1929
7	561005.5	1.137668999	1.793005843	1.653929681	2.493071433	1.946877626	2.189766723	2.039532409	1.394922899	1.775148335	1.900349789	1.74059622	1.709997388	1.489684831	1.932563112	1930
13	314608	1.300544913	1.529638117	1.361917323	1.591333207	0.88713353	1.036289284	1.377867039	1.628114037	1.169246243	1.427242319	1.835845265	2.316345265	1.585106864	2.029153815	1931
14	624952.5	3.174903217	2.728421649	1.335635453	1.550591068	1.015964137	1.347951151	1.887857965	1.610957825	4.406953421	3.462709051	1.031465242	1.029894449	1.138780976	1.416890209	1932
9	152015.5	0.911342274	1.151658778	1.270482319	1.816300124	2.052742312	2.368577481	2.195521485	1.796018104	1.377107362	1.141623293	1.679502859	2.327345177	1.345701913	1.724765994	1933
5	248802.5	1.404929208	1.232869794	2.542972344	2.014024271	1.881723883	1.770491977	1.483701036	1.495831843	1.601266519	1.555620764	4.920703085	4.346003938	5.155753002	3.522577439	1934
5	297795	1.412676778	1.155455331	1.265751059	1.326256345	1.209398423	1.541340335	1.389880076	1.45338486	1.307424365	1.42767883	1.929947213	2.121679789	1.488809167	2.003253219	1935
13	662481.5	1.372747517	1.316559176	3.824325185	3.146829181	2.126339508	2.061989607	1.221862272	1.60367384	1.625995827	1.257186749	54.08490312	49.10325892	40.90977328	37.72036472	1936
10	556902	1.614012483	1.775822195	2.290819857	2.432372549	1.265755683	1.707067267	1.535620313	1.624720565	1.241838716	1.289895601	1.928294041	2.532480644	1.651952705	2.25884206	1937
12	516261	1.440021609	1.623989669	1.888570093	3.06146841	1.499755782	2.45976538	1.555095886	1.920620751	1.798705302	1.650473598	2.698498376	4.962475203	1.916696833	2.922610653	1938
4	746750.5	1.797335282	1.537006774	3.021698763	2.087889937	1.644523316	1.475701708	1.425093261	1.488361285	1.204376457	1.289170316	3.514814491	2.88936203	4.239259501	3.369947169	1939
11	542350.5	1.270047313	1.182708667	1.120601342	1.0329201	1.072648498	1.08351157	1.832801694	1.714024819	1.948235932	1.638587467	0.743371891	0.804388404	0.92077705	1.047812309	1940
11	127695.5	1.19563621	1.373884877	3.366610194	2.656915275	2.806121187	1.918087897	1.182534506	1.84287985	0.875544542	1.308983373	8.791731822	8.353805854	6.344026738	6.52310312	1941
2	39593.5	2.90832169	2.733544048	1.603123807	1.33146843	1.594862229	1.393721537	1.238029649	1.999425585	1.920688582	1.945809851	2.482860962	2.363020274	1.799951083	1.716292048	1942
NA	NA	NA	NA	NA	NA	NA	NA	NA	NA	NA	NA	NA	NA	NA	NA	1943
2	512158.5	1.568435124	1.897355907	1.530241888	1.861528241	1.128125552	1.545930194	1.877905659	1.827437102	1.444726531	1.637511016	1.633999644	2.942637143	2.053595555	3.409503241	1944
7	182797.5	1.264122393	1.351053268	2.089556347	2.252841824	1.544162353	1.632483993	1.660063025	1.79958517	1.200664928	1.379015356	2.089890078	2.455630312	2.129729215	2.295721456	1945
10	484938.5	1.744544455	2.10792505	1.891263214	2.894874279	1.501375928	2.041926732	1.943602511	1.8484872	1.663951982	1.754041376	2.898085492	7.235640929	2.808676921	5.199997045	1946
4	240083	0.95919364	1.019768378	2.282495634	1.758295788	2.052499351	1.543251065	1.228027625	1.762226053	1.631748878	1.26789606	2.085211406	2.123345444	1.640952359	1.440989123	1947
2	88990.5	0.968898012	1.370826897	1.879162933	2.316339578	1.740534548	1.786210121	1.169615365	1.618187341	1.788883604	1.628223161	3.799020916	7.753809105	2.680548547	4.914804091	1948
10	69091	1.938670327	1.75910492	9.54458452	6.752955637	5.948396535	4.089231314	1.28038025	1.964754183	2.061294223	1.538722702	19.84395976	12.14024871	14.24108098	8.758902406	1949
7	430389.5	1.90332841	2.174692626	1.899939768	2.245610043	2.078988409	2.093734416	3.146401425	2.117759524	1.78333125	1.354707543	1.761742184	2.342579129	2.390554765	2.402094919	1950
15	133513.5	2.13933885	1.948271175	5.027858573	4.594080878	4.207802683	2.859995814	2.293350964	2.424971111	2.363900674	1.942320726	3.975634787	5.517741332	3.829837105	4.280115305	1951
12	252824	1.365922953	2.044826431	7.198027968	7.681076956	2.649075685	5.361234933	1.083074949	1.269514335	1.335841114	1.392735587	6.022019073	15.57126505	7.294773794	11.96498654	1952
NA	NA	NA	NA	NA	NA	NA	NA	NA	NA	NA	NA	NA	NA	NA	NA	1953
NA	NA	NA	NA	NA	NA	NA	NA	NA	NA	NA	NA	NA	NA	NA	NA	1954
NA	NA	NA	NA	NA	NA	NA	NA	NA	NA	NA	NA	NA	NA	NA	NA	1955
NA	NA	NA	NA	NA	NA	NA	NA	NA	NA	NA	NA	NA	NA	NA	NA	1956
NA	NA	NA	NA	NA	NA	NA	NA	NA	NA	NA	NA	NA	NA	NA	NA	1957
12	368638.5	1.953741808	1.704075947	4.515026446	3.527847509	3.636188764	3.015839341	2.469953526	1.536161045	2.685451572	1.770442765	6.79899016	3.255217145	3.166783076	1.97158761	1958
7	474227.5	4.175611591	3.489496552	3.799604481	4.192057984	1.690217011	2.260932838	3.353118218	2.371049858	3.267098682	2.840562139	5.454755458	6.340133857	4.488139071	5.240699077	1959
15	460352.5	1.304343817	1.627157234	2.099074193	2.755753009	1.323355372	2.357307827	2.140131794	1.45687795	1.00061282	1.152314019	12.46993102	16.5737047	8.700198774	12.38577429	1960
7	491634	3.000487486	3.546795222	2.549030192	3.079252955	2.152243432	1.78260942	1.562720315	2.017417765	5.018350177	4.800951548	5.967259613	3.410987375	4.294354538	3.551918403	1961
14	334839.5	1.514899706	1.415047116	2.247524257	3.05151966	1.461122738	2.098817256	1.821212843	1.736841248	1.351321708	1.367962142	7.571159953	17.04788032	5.19040572	11.13633165	1962
14	399887.5	1.408003316	1.815322481	2.687349923	3.037384729	1.671711313	1.91040901	2.195511011	1.792410101	1.815159908	1.657035848	5.2085965	4.106035091	3.32431589	3.637160559	1963
11	591346.5	1.586616675	1.598250694	2.659092851	3.052831569	1.693020211	2.404862884	1.780580439	1.582062181	1.847114914	1.599598121	11.29215803	8.146666768	4.341271072	3.930000276	1964
7	1017173.5	1.354286614	1.499053039	3.43904069	3.352512589	2.474651238	2.183701637	1.57364984	1.712164664	1.870506474	1.523087353	9.738467162	6.913981525	3.792202121	3.314880916	1965
8	322360.5	1.125212842	1.210261667	1.324744011	2.204742541	1.257341089	1.749214534	1.80084092	1.928883243	1.559596306	1.354840123	3.215281393	4.278860439	1.750245287	3.350436324	1966
9	218708.5	1.005996831	1.325956002	1.439678297	1.904879703	1.364200044	1.790760217	2.608671735	2.10784918	1.646087299	1.674168229	1.209495286	1.290167765	1.308200741	1.65120403	1967
15	840506	1.386060238	1.375823083	1.741226921	2.095213446	1.432431343	1.789420729	2.16990439	1.50861289	1.472496549	1.36207029	2.660065864	2.539049624	2.319535444	1.871332121	1968
12	716907.5	2.045569606	1.771984901	2.187677848	1.852803972	1.620552754	1.26906487	2.722312744	1.921404457	1.59154606	1.528586531	2.261879193	2.077711169	2.616807076	2.09262728	1969
15	603000	1.925177403	1.834034017	2.353241125	2.477100304	1.936090283	1.772392155	2.532409336	1.854297477	2.187599978	1.788739929	6.968379138	5.379704627	5.942848793	4.931234912	1970
13	692913.5	1.537406215	1.441343464	2.069597007	2.321680198	2.096260082	1.811440965	1.795767727	1.895802353	1.275049982	1.319125546	5.555779802	4.734430929	5.487844499	3.863774837	1971
4	1029108.5	1.303224913	1.277748427	0.844963414	0.903727789	1.021243381	1.21560347	2.084795563	1.686939041	1.919722673	1.542703035	1.613646938	1.104682975	0.955754982	1.095466971	1972
12	916163.5	1.273185812	1.233202026	1.197155136	1.061498979	0.996640855	1.017455222	2.188482585	1.694681066	2.115657009	1.633005774	1.492538612	1.590848859	1.079390735	1.542955113	1973
14	233920.5	1.552374195	1.40120771	6.385364173	4.537514703	3.430058282	2.28805218	1.861092784	1.801756934	1.413059759	1.509408752	29.7420031	23.50224022	24.70579631	17.71452009	1974
16	420226	2.127335863	1.789498711	2.610288271	2.55978308	2.272877084	1.40244317	1.55831049	1.659767203	2.052100158	1.529825014	7.580014978	4.409010117	4.07271759	3.328895404	1975
5	503294.5	1.331939411	1.126910326	1.797109483	1.517087016	2.151269948	1.429279506	1.475193362	1.995776853	1.375386248	1.421601649	1.298978849	0.97634544	1.25800215	1.185819242	1976
14	777309.5	1.739528064	1.906981096	1.221399884	1.421351423	1.063986226	1.613070296	1.094173521	1.670316741	3.575871706	2.881864657	2.9270327	2.055447538	1.7550337	2.11556589	1977
5	314933.5	1.257841556	1.401905713	1.335556382	1.263817454	1.596789629	1.963522638	1.279990302	1.456235385	1.336966421	1.465003618	2.646501502	3.313045933	1.686212898	2.540753329	1978
16	867798.5	1.048535742	1.039025813	1.048671891	1.496249195	1.200009865	1.664877819	2.206907931	2.006127463	1.538752868	1.44975011	1.602369728	2.24849105	1.525882626	1.866890815	1979
2	148264.5	1.385490681	1.681697878	2.727086301	3.201750895	3.03939916	3.02557786	2.032595865	1.93595334	1.682830816	1.705629123	7.826646978	7.369712878	3.110539284	3.538881408	1980
NA	NA	NA	NA	NA	NA	NA	NA	NA	NA	NA	NA	NA	NA	NA	NA	1981
11	594546.5	1.310423057	1.56868345	2.112277099	2.79027413	3.1973751	2.459162994	2.10778578	1.911129798	1.656924707	1.567074356	1.76310473	2.31422927	1.846255115	2.150572978	1982
15	68075.5	1.355973367	1.287941931	1.254164642	1.409303834	1.795643907	1.511525253	2.151420203	1.713328226	1.834076314	1.581715188	1.483850544	1.603411565	1.430189993	1.472657266	1983
4	157901.5	1.803658985	1.947107872	3.183536618	4.251372215	1.788470632	2.886591359	2.085382802	1.62772448	1.675932678	1.753874841	14.11920828	20.14693711	6.662953924	12.78152339	1984
NA	NA	NA	NA	NA	NA	NA	NA	NA	NA	NA	NA	NA	NA	NA	NA	1985
13	479177.5	1.389154072	1.556741733	1.123101958	1.798164097	1.318939559	1.799952986	1.392785681	1.493187217	1.500181172	1.53630856	2.293985179	2.998061921	2.657529355	3.44203923	1986
10	421720.5	1.791328006	1.630845811	1.257578826	1.408945553	2.222986722	1.672031078	1.335898651	1.377211717	2.53829954	2.376382473	0.777180592	1.344705515	1.429727325	1.267626513	1987
10	665962.5	1.450381042	1.400503787	1.127340117	1.452517546	1.189678436	1.62622143	2.258270943	1.668317567	1.591981943	1.310692331	3.760593646	4.519600038	1.814852595	2.598785047	1988
2	133688	1.052955696	1.07761181	1.791767452	2.042322293	2.245628569	1.862903741	2.167527911	1.82266794	1.278826281	1.496747325	1.441144801	1.830065847	1.845440315	1.858718382	1989
2	749732	1.647329823	1.73999825	3.916957558	3.793960615	2.657194538	2.150667883	1.905626739	1.721457433	1.859387801	1.825450542	4.897509569	3.309261577	3.467080731	2.606178464	1990
5	378091.5	2.159203076	1.449365269	9.932434125	6.271532125	4.86410927	3.119926027	1.137779095	1.52610274	1.068521577	1.259562939	38.79378555	27.2160234	27.93639959	20.40794515	1991
2	48808.5	3.034976624	3.202104474	6.432161919	5.190155578	4.311136641	2.961243991	1.804561713	1.913080454	2.303007971	2.450680261	10.52167433	8.220651625	6.155569999	4.521166564	1992
10	133220	1.116689285	1.283903192	2.131459544	1.496279042	1.616701983	1.622800775	1.249843284	2.011490925	1.650912667	1.77660554	4.505000037	3.292682995	4.125926292	2.777940574	1993
2	778250	1.674097435	1.309610951	2.327635929	1.994007253	1.826938151	1.554491572	2.404736447	1.795554341	2.295973753	1.648857309	1.765564622	1.462659423	1.903039935	1.712537817	1994
16	882800.5	1.834779601	1.594628226	4.321831447	3.637996371	3.354253715	3.001223138	1.74202886	1.801747688	1.272525187	1.41130407	7.286110297	6.303595902	4.665712916	4.296390019	1995
14	480952.5	1.619185256	1.324731784	4.480374161	3.252092291	2.917777323	2.59248168	1.519712788	1.552583443	1.636660419	1.433215985	4.533561435	3.749582864	4.479976708	3.647708262	1996
15	75748.5	1.305726138	1.143667051	0.916198032	1.19668676	0.971711841	1.290005312	2.318236233	2.01966897	1.487869144	1.458363335	1.208654425	0.868703648	1.206698529	1.058745809	1997
10	518441	2.033553685	1.685709496	2.616136756	2.273448973	1.785484847	1.531480761	1.550190709	2.021824849	1.450542739	1.546675598	6.190280954	4.062941388	5.417528879	3.525130196	1998
15	883528.5	1.092831168	1.104882032	2.102961047	2.692232242	1.680432451	1.976754483	1.625200895	1.573675836	1.783670463	1.625332425	2.361732884	3.148514155	2.514317311	3.192301615	1999
4	1068561.5	3.001610485	2.461582768	6.877589966	5.600269651	2.915724936	2.11197619	2.083817381	2.110100558	2.430110224	1.800258278	8.028122548	11.87387848	5.837693668	9.493386055	2000
16	656649.5	2.077743213	1.822803971	6.559419027	5.186471182	3.334832854	2.907098843	1.41979079	1.599633741	1.293550882	1.246460555	15.01072048	10.48845203	13.46612489	9.01455712	2001
4	95418.5	1.503169417	1.403578601	3.819574417	4.262118166	1.839540283	2.366557342	2.196605863	1.660830721	1.447324044	1.447103972	4.302769952	5.733768586	3.630163222	4.223174768	2002
7	32388	1.165229996	1.125754306	1.001895442	0.984769689	0.915835479	1.240121122	1.140771092	2.104543082	1.1050775	1.464881403	0.756761693	1.232619962	1.12442428	1.159735126	2003
10	716220.5	1.487436292	1.33004951	1.614343148	2.036682736	1.899030335	2.257996178	2.261829359	1.724612286	1.29883542	1.213279369	8.573302513	7.251692763	6.07611243	5.14364541	2004
5	77506.5	2.405863378	2.50605793	8.770235436	10.31289174	8.566846207	7.356425808	1.983727819	1.727915831	1.879249358	1.932576165	30.40785848	46.77670376	19.78180471	25.58025151	2005
3	148466	1.385888703	1.602494628	1.37920615	1.831571423	2.024868115	1.577731627	1.775460374	1.66710457	2.147356019	1.750583097	2.783869092	2.792936108	1.783193257	1.707846809	2006
2	488505.5	1.642235179	1.716150916	3.879312577	3.271286844	2.054272094	2.264744023	2.28731512	1.677555118	1.34998824	1.349710009	14.62100804	11.13076785	9.518062862	7.647338483	2007
6	247732.5	2.357842903	1.786906548	3.157456775	3.253447275	2.579310484	2.334458641	1.887312619	1.708830553	1.565512126	1.336462913	2.090189213	2.197652939	2.276918156	2.136408482	2008
9	74573.5	0.976950606	0.941322516	0.990109267	0.989795223	0.742350077	1.35038783	2.356552166	2.004144524	1.345141354	1.208138172	1.151734704	1.352606542	1.437414724	1.284401433	2009
11	116576.5	1.119439867	1.181762371	1.003839691	1.381702563	1.289520119	1.745800529	1.581156901	1.801593136	1.126546525	1.354669942	1.110502786	1.700607331	0.964270452	1.360042286	2010
11	417078.5	1.766189752	1.968769473	2.227125602	2.268182713	1.657837516	1.486623327	1.427619734	1.601630406	2.329409405	2.032063563	7.214915684	6.673738267	6.954706003	6.099091156	2011
NA	NA	NA	NA	NA	NA	NA	NA	NA	NA	NA	NA	NA	NA	NA	NA	2012
3	207021	3.370234822	3.179244404	5.174106529	5.350287695	3.375033901	4.051487979	1.975436552	1.735287572	1.707694373	1.578788687	9.953609359	11.17074952	7.794105432	7.230314154	2013
12	885566	1.897212296	1.716459759	3.866587328	3.038575646	2.888483745	2.440831935	1.58219491	2.32454399	1.38993624	1.595027685	13.05787062	10.56036569	8.217427099	6.898148471	2014
7	670283.5	1.607724555	1.547187915	2.665519839	2.237611825	2.28737064	1.840651078	1.560649397	1.928545621	1.401463598	1.309466306	8.809666602	9.577753934	7.712582112	6.903908909	2015
4	448100.5	3.06951523	3.325610572	1.983367314	2.25785275	1.574563126	1.550353264	1.948731008	1.981311362	7.043352842	6.761979184	1.210996293	1.502097223	1.616327033	1.754151936	2016
4	902459.5	1.777496226	1.806189216	1.659892132	1.538206998	1.764594913	1.5577714	2.477823106	2.244876006	1.828927614	1.947935128	2.271636687	2.845480466	2.214578403	2.473198352	2017
11	127459	1.22159461	1.35979311	3.233878081	2.568206319	3.115782079	1.904875332	1.149602696	1.84948719	1.127373169	1.293623788	10.23048323	8.933887126	8.199745281	7.084084362	2018
NA	48252.5	NA	NA	NA	NA	NA	NA	NA	NA	NA	NA	NA	NA	NA	NA	2019
NA	53126.5	NA	NA	NA	NA	NA	NA	NA	NA	NA	NA	NA	NA	NA	NA	2020
4	636969	1.918612474	1.793353268	6.943364546	4.950192207	5.932847925	3.728118836	1.683558713	1.660519449	2.14526853	1.53782325	59.95573927	35.9671385	42.41774593	23.66333171	2021
2	354712.5	1.73563531	2.020362502	1.604242172	2.079119206	1.183967281	1.4757086	2.61572579	1.912661685	1.800539808	1.804212252	2.22126882	3.167994093	1.941232058	2.707964341	2022
13	523033.5	1.522536963	2.017975284	3.459029615	3.206532022	2.386972319	2.266287413	2.016860131	2.053816098	1.544133111	1.517549953	5.385576341	5.312229243	5.563018731	4.709672934	2023
NA	NA	NA	NA	NA	NA	NA	NA	NA	NA	NA	NA	NA	NA	NA	NA	2024
7	125783.5	1.45412717	1.287023291	1.338265832	1.790386866	1.591978528	2.169884829	1.507988318	1.696179103	1.143551495	1.202479522	1.153344315	1.838177544	0.961355774	1.379696845	2025
14	18792.5	1.083426064	1.336368397	1.802016166	1.873900877	1.485099524	1.427895888	1.819696772	1.682671621	1.557962088	1.570710735	3.578150568	3.254096064	3.182221694	2.713144131	2026
14	641714.5	1.421552326	1.828967024	2.112484326	3.027211053	1.77952641	2.397683083	1.725911948	1.831079206	1.559481993	2.219940843	2.389257587	3.81308802	2.087679145	3.902308608	2027
2	485523.5	1.736845949	1.63900819	1.487617506	1.863721523	1.334416587	1.517546186	3.192056981	1.952708383	2.227833222	1.62910717	2.591967545	3.027620127	3.796242962	3.201034291	2028
8	297559.5	1.376445262	1.249345581	2.448315236	1.532643651	1.624948936	1.513969937	0.932686984	1.489953096	1.882250186	1.550976801	6.44703132	6.848151278	6.207660418	4.923430669	2029
8	254561.5	1.298605684	1.633982542	1.760435859	2.400582482	1.891682326	1.893438212	1.793100844	1.971815801	2.075946506	1.711358235	2.261143925	3.564234085	2.647871512	2.747893226	2030
NA	NA	NA	NA	NA	NA	NA	NA	NA	NA	NA	NA	NA	NA	NA	NA	2031
15	508450	1.306273502	2.057020324	1.629340109	1.979784026	1.034503492	1.527523654	1.426852802	1.623824649	1.201539677	1.468227586	1.762954691	2.870203055	2.250722634	2.724412831	2032
13	87355.5	1.258739953	1.426454805	1.51804409	2.105062834	1.954587969	1.623013621	1.661578304	2.329761207	1.165635269	1.706028487	1.145156655	1.812590179	1.061103243	1.549458346	2033
14	188247.5	1.888087577	1.466388948	7.01280221	6.507913513	4.888617128	3.909457907	0.966941674	1.333993719	0.553983434	1.045486059	5.501806466	5.954586228	4.753038363	4.708509734	2034
2	270978	2.099216584	1.642665044	2.753486954	2.518099796	2.642968412	1.818269476	1.94947627	1.564771806	2.290631118	1.831585535	2.952008152	2.446969694	3.9487935	2.585250861	2035
9	60924.5	1.258588122	1.313023273	1.888434537	1.645132779	1.256402663	1.612577023	1.283092266	1.887622115	1.276640327	1.464851802	12.84391837	12.17232242	8.665398256	7.168141619	2036
16	315579.5	1.751889056	1.617036051	2.035760822	2.102839933	2.001758692	1.688536774	1.90892873	1.859483539	1.6189785	1.361546132	1.914303378	2.714305425	2.010963144	2.780347798	2037
6	73763.5	1.822674283	2.008195608	6.293038374	7.325172254	4.738654873	5.079837966	1.098150989	1.628956321	1.312732935	1.363564589	5.702954663	7.840377205	4.955307693	6.397795838	2038
4	1231645.5	1.167429761	1.222999294	1.014394143	1.262763415	0.899858603	1.517740977	1.862014626	1.722767447	1.402803663	1.350680458	0.820281331	1.143984228	1.146320779	1.131117656	2039
NA	NA	NA	NA	NA	NA	NA	NA	NA	NA	NA	NA	NA	NA	NA	NA	2040
NA	NA	NA	NA	NA	NA	NA	NA	NA	NA	NA	NA	NA	NA	NA	NA	2041
4	132991.5	2.670008737	1.581344376	5.366958789	3.50498706	4.337587684	2.869666048	1.505168073	1.206010909	2.66004252	1.702744677	28.07741992	17.03012406	13.14859764	10.2564984	2042
7	335238.5	1.159323317	1.201521482	3.137280669	2.444390992	2.867940005	1.877766174	2.997551745	1.874694541	1.134556015	1.204061008	7.191483443	4.414228404	4.902350689	4.061348111	2043
NA	NA	NA	NA	NA	NA	NA	NA	NA	NA	NA	NA	NA	NA	NA	NA	2044
2	414735.5	1.778927697	1.705941034	2.584363242	2.466542653	1.241481016	1.277522389	2.056707621	1.84953741	1.83369576	1.552710126	2.896794768	2.77411575	2.222089338	2.352422547	2045
4	1519732	1.056441693	1.26206259	1.016803049	1.256609398	0.890484097	1.405113345	2.157985731	2.036430907	2.000662307	1.936553305	1.339807897	1.624147982	1.20302645	1.572724202	2046
14	42235.5	1.634129565	1.510190913	3.808891979	4.265427324	2.357442812	2.686427833	2.125079805	1.907167536	1.604105246	1.465813388	18.08026052	15.3510882	7.415402337	7.640250419	2047
5	42179.5	1.294539767	1.029620326	6.924460212	4.709679148	3.343849547	2.75197867	1.302775027	1.49923917	1.899170529	1.394357748	14.80028983	8.153973277	6.997735123	4.966124436	2048
8	305694	1.322978926	1.144223793	0.671559899	0.740417666	1.25580859	1.216575751	2.932010238	2.396660465	1.482969178	1.367153745	0.83652658	0.894351216	0.760258134	0.940800731	2049
12	33698.5	1.465034585	1.577577561	2.115550198	2.488342873	1.934137018	1.805793024	1.605223578	1.677958751	1.423354909	1.59718685	1.874953812	1.817002395	1.342324513	1.43847069	2050
8	424615.5	1.892408277	1.997539868	3.707509882	4.332611148	2.16355438	2.788513541	2.478098787	2.039157875	1.541072257	1.610008382	5.74599603	6.357781096	4.126541787	4.410079954	2051
12	84278	1.677042563	1.382818983	2.222944031	2.099789215	1.896321194	1.957317222	1.688902388	1.480602927	1.964007713	1.461135405	5.184477536	5.189934941	5.223985024	3.370836443	2052
7	550581.5	1.455303284	1.789527589	1.252035385	1.047367894	1.323830809	1.332378349	2.719134385	2.239169799	1.674206715	1.635826104	1.593547038	1.766598134	1.323620345	1.448684145	2053
4	545347	1.423212015	1.424146617	1.725380048	2.246374306	1.703197961	1.482094691	1.452572077	1.505757124	1.701712245	1.472312258	2.18239068	2.973919329	1.765300799	2.794021375	2054
11	255579.5	1.537879322	1.971512747	2.712397718	2.777671765	2.433089866	2.579878356	2.110275929	1.737224261	1.620751268	1.582750297	7.069518902	4.848000257	4.980549789	3.612121523	2055
10	258627.5	1.161509626	1.367706801	1.314692447	2.08452872	1.636971696	1.638392667	2.993541212	1.479778666	1.397550147	1.301486856	2.355524096	2.08307336	1.336080334	1.667228077	2056
7	1066627.5	1.638643365	1.43623819	2.681363375	2.455367483	1.990046005	1.671727041	1.926788812	2.221645643	2.061109689	2.006017327	6.464209343	5.866008118	3.42085633	4.014557092	2057
8	114157.5	1.768652246	1.816256558	1.043585774	1.600869202	1.653036624	1.424066607	1.115765487	1.440108516	2.644958674	3.165472596	2.339478894	2.603450257	1.453362098	2.022009063	2058
13	56063.5	1.359962779	1.540326478	3.39521449	3.956601651	3.483585218	2.8138023	2.010848638	1.861577129	1.400433288	1.433952366	8.240278411	6.162542131	4.578644639	4.483415175	2059
12	32971	1.860994825	1.634175386	2.893420212	3.073944399	1.959360033	1.743756403	1.716130955	1.705539947	1.820549023	1.692164271	2.135489968	2.140861396	1.691558415	1.844897178	2060
3	53749.5	1.457719326	2.232969747	1.983512695	3.129416073	2.161269599	2.212693062	1.184096089	1.60756618	1.168828986	1.836543535	3.439201958	3.192984777	2.921476108	3.236438515	2061
14	481939	1.396495034	1.346728491	2.025829481	2.796346706	1.956529293	2.342683891	1.997745865	1.648673117	1.293814216	1.409261138	3.406667212	3.185839813	2.152461683	3.108981241	2062
5	483579.5	1.480754793	1.483585041	7.052428714	6.607161031	2.745179162	2.838158746	0.877033827	1.524016362	1.038113053	1.175197639	15.72091015	13.87055744	7.522799298	8.440713727	2063
9	324023.5	1.778369907	1.812684302	2.271402082	1.795845435	0.95248574	1.388682607	1.492084415	1.511108033	1.885597372	1.51560137	3.137195964	2.693041112	2.383670353	2.22452879	2064
13	344630	1.151059861	1.521184697	1.523335168	1.741792222	1.122195598	1.626081454	2.182735098	1.859838733	1.399236357	1.385322301	3.543575283	4.659599535	2.457970072	3.785166028	2065
15	480851.5	1.932084082	2.149564209	5.661196624	5.910274762	2.371893004	2.815826404	0.687900126	1.254768572	1.114484783	1.379820865	12.81237927	19.09376722	3.746731303	13.19053647	2066
12	999252.5	1.984537645	1.899715819	4.266994485	4.540470054	3.213257341	2.145263656	3.308884638	2.068753674	1.614800431	1.606349543	3.195485134	2.966059145	2.895293512	2.910330831	2067
11	126619.5	1.375404663	1.276860357	1.920662609	2.135635815	1.868797341	1.816998732	2.87319177	1.885342588	1.336120104	1.20728449	11.70902012	10.94730946	9.592698189	9.099752229	2068
15	869792.5	1.356137661	1.204190301	1.255560284	1.338541729	1.22514214	1.411636487	1.872947496	1.707247078	1.542817784	1.258169267	2.928824648	2.132187888	2.928302656	2.024983239	2069
15	416367	2.288895909	2.001946008	3.245801641	3.663745064	1.970030672	2.174417335	2.236752619	1.794795662	2.089623272	1.6785945	5.582394805	5.135485474	4.437051529	4.302905772	2070
13	641712.5	1.697905014	1.74879451	2.712739145	2.963358659	1.728603999	1.782942413	1.771099479	2.010793223	1.960142608	1.879143678	1.615674871	1.843657616	2.599443564	1.900672985	2071
7	980302.5	1.125297538	1.272606781	1.21653905	1.534921665	1.076044345	1.45516366	1.844644319	1.955463108	1.641647204	1.807742944	1.910007166	2.074393649	2.031981709	1.96354969	2072
4	282130.5	1.721471197	1.575487631	4.496082335	3.474688361	2.58903747	2.197775615	2.117992548	1.821073809	2.268954061	1.615963725	10.05636049	5.412529401	8.959091735	4.5431831	2073
8	456956.5	1.725336551	1.330551099	1.70803235	2.243924472	1.781839697	2.342268526	1.549385829	1.518827329	1.485246085	1.547233938	4.773997185	4.586576092	3.114157871	3.363437433	2074
4	29335	1.216067488	1.399002844	1.997865052	1.975497143	1.91058633	2.156243217	1.605021408	2.067497357	1.219222103	1.628532402	1.347180433	1.638053557	1.51646926	1.663126573	2075
16	139355.5	1.909176835	1.4128666	5.145827763	4.920160431	3.486621919	3.048803247	1.949200318	1.997371507	1.570128766	1.673813132	16.78330308	15.00016388	11.77807463	11.9367343	2076
10	49150.5	1.221361179	1.203015023	1.551073288	1.551222003	0.972253366	1.422433806	2.538549614	1.777086616	1.237086312	1.226732666	1.241420306	2.190356872	0.94581151	1.865362436	2077
15	555943.5	1.347574956	1.411329487	1.032816743	1.469141236	1.226602959	1.664961025	2.311646563	2.101329824	2.181969927	1.825026619	1.649418003	1.275004853	1.524726518	1.475454045	2078
4	206803.5	1.267361834	1.261066057	1.290093472	1.826597305	1.479478736	1.30382391	1.905709884	1.885398961	1.773814453	1.653980204	1.188518157	1.012053887	1.136840427	1.469393494	2079
7	394163.5	3.242516575	2.566704744	7.346006838	6.002775507	3.534398	3.247882971	1.58166318	1.594473582	1.268354036	1.50349753	10.88460415	8.609219454	7.951439875	6.810316541	2080
14	92964.5	1.200301096	1.556136748	2.091474068	2.413710494	1.954236736	2.415587588	2.038033125	1.731837451	1.708143437	1.548515276	1.638394316	1.831723582	1.315130674	1.529461413	2081
7	508160.5	3.008420052	2.515363237	1.998270936	1.958491146	1.367025775	1.350367443	1.798368021	2.011023276	3.332198557	3.258240006	2.122875506	1.42164089	2.019152937	1.79610261	2082
13	211412.5	2.19040151	1.759330802	3.603128721	3.213892408	1.421546982	2.068051964	1.781996964	1.744809198	1.696658163	1.47449998	2.185274388	2.637362844	1.965063726	2.544061819	2083
4	1413769.5	1.582288368	1.459466287	2.840490185	3.56360489	1.892500457	2.130758274	1.678070071	1.623796341	1.50451188	1.50287598	3.256122136	4.821615724	3.065897335	3.864987738	2084
10	305121.5	2.334904361	2.132240062	3.879647261	3.671030381	2.373304281	2.228202478	1.759944646	1.733706817	1.787060927	1.533243822	8.896818816	7.365714426	8.427268479	5.913246155	2085
10	157378.5	0.928243914	1.198840326	1.028921316	1.466327084	1.605694441	1.779135045	0.931592119	1.492962962	1.567948283	1.637328817	1.442995759	1.976220615	1.687005111	1.97280811	2086
2	609452	1.442868303	1.470753026	2.625782565	2.013026579	1.624842114	1.655326042	1.384444968	1.691244767	1.329781345	1.303570387	1.612487168	1.628301743	2.831018567	1.933636558	2087
16	557351.5	2.80395158	2.94384	1.436943854	1.872954316	1.336030165	1.525861059	1.730478428	1.938387304	4.185507258	4.520255121	1.709840172	1.855238253	1.954690241	2.271025615	2088
3	126230	1.405083087	1.316920137	0.736791201	0.988870541	0.826470631	1.010717128	1.236871516	1.284029583	2.37643835	2.226987028	0.998680485	1.1755216	1.024802488	1.124816353	2089
8	453948.5	1.535977774	1.396900992	2.881107974	2.551351269	2.189219479	1.852419604	1.817865084	1.513125288	1.75452743	1.640008523	4.136241454	3.682016477	2.340089056	2.806939316	2090
7	737392.5	1.136716995	1.684334374	1.168316568	1.653741628	1.195426166	1.466937326	0.960897788	1.394901873	1.444012146	1.517602104	1.865677321	2.472721666	1.611035043	1.898931305	2091
5	342874.5	1.482564883	1.393455395	3.150926705	2.131878823	1.884153613	1.372027945	1.110069653	1.421314675	1.349949089	1.611471749	18.34554103	16.54122388	14.48986486	12.14591723	2092
10	190370	1.198243106	1.509258155	2.057588675	2.936147491	1.679777915	2.347465661	1.407207679	1.69439838	1.011962726	1.194349144	1.672238408	2.10159252	1.726316049	2.028643461	2093
4	688663.5	1.353368032	1.517680164	1.7419544	1.966889774	1.227343539	1.347443975	1.688365423	1.781214459	1.333113109	1.501161229	2.810788954	3.114559243	2.006645842	2.719121801	2094
NA	NA	NA	NA	NA	NA	NA	NA	NA	NA	NA	NA	NA	NA	NA	NA	2095
4	1266949.5	2.072652638	1.934618264	6.182096334	4.425914562	2.574878091	2.414708849	1.228918501	1.592449191	1.456424665	1.519306511	23.02335099	13.92343542	17.26195098	11.35960406	2096
4	1282804.5	1.945919163	2.200803195	2.872131358	3.418047355	1.28845473	1.960044852	1.961973341	2.056116761	1.867152145	1.984568962	5.453094423	6.790343564	4.696956087	5.294040627	2097
4	1522077	1.466130722	1.282889102	0.974496096	1.119667119	1.200863171	1.323306598	1.553535927	1.841761253	1.591222195	1.88812807	1.199485741	1.335005066	1.112514304	1.270867101	2098
16	821154.5	1.572072581	1.733142327	2.604313881	3.342711179	1.941987842	2.13192726	0.832114169	1.562190519	1.79066384	1.533025934	8.199018054	10.54508383	3.578506085	7.177721993	2099
10	38685	1.861239861	1.866541922	3.426020541	3.992371592	2.538380287	2.336019291	2.038737767	1.797266114	1.871593793	1.712357262	5.253232517	5.938457409	3.34301492	3.453023023	2100
15	887398.5	1.5108759	1.584470388	1.869917579	2.304467781	1.714496614	1.693171216	2.35885728	2.039482953	1.502788411	1.6263735	1.193455697	1.730073222	1.62022707	1.739989764	2101
12	1047121.5	1.144060278	1.249849452	1.133708401	0.961522282	1.633026142	1.59045498	1.792057941	2.380461744	1.477832134	1.43187164	0.906244507	0.87925081	1.137609076	0.90267909	2102
7	359522.5	1.940026141	1.722717974	3.728282661	3.52057139	2.765285112	2.096060415	1.631205169	1.702135625	1.486868555	1.332026306	6.223812457	5.448803194	5.05514077	4.615124063	2103
15	180157.5	1.762432713	1.552729717	1.867751895	1.828501286	2.550226126	1.678971699	2.134270094	1.880740383	1.991592032	1.519243096	2.591982201	2.945583544	2.947296765	2.997570847	2104
3	234969.5	2.965128001	3.82422002	4.122048627	5.298033654	3.660426905	3.807845458	1.830569381	2.105739855	1.887202451	2.168169473	5.568936485	7.648802309	4.936200851	5.237903495	2105
16	414013.5	1.355341996	1.360463626	1.044773968	1.148691391	0.796730031	1.299866638	1.406986054	1.669803762	1.333842882	1.297126174	0.743531288	1.736421684	1.075497083	1.848030178	2106
16	159265	1.116510684	1.233241674	1.368435962	1.510218476	1.323966386	1.385899195	1.473892758	1.672282064	1.769446129	1.364176623	1.68013384	2.02778648	1.562666418	1.829307853	2107
5	58303.5	1.69544038	1.463824897	3.710857722	3.255221602	2.542277111	2.339482254	1.983652148	1.752587928	1.349121253	1.462386005	5.674609666	4.887290494	4.271324183	3.21351227	2108
12	730273.5	1.533003234	1.840743875	2.041693727	2.290972043	2.845926522	2.377011405	1.523166711	1.746407216	1.419776432	1.473442619	7.004012522	12.99143161	4.793013873	7.366381848	2109
5	559040	1.248830369	1.217941055	2.430746282	1.369545723	1.613295139	1.442115031	1.129777434	2.024476626	2.387647725	1.615974043	5.297695948	4.004269107	4.875663226	2.790387894	2110
13	496593	1.377503996	1.431285172	1.527660477	2.140666216	1.441196892	1.731019849	1.795863132	1.698647465	1.706953908	1.314928456	1.786571008	2.12427618	2.025353262	2.124708017	2111
14	462335.5	1.990456343	1.350400063	4.367665206	2.482765236	4.837005319	2.466549112	3.358523221	2.306662701	1.663313493	1.308666181	27.2664501	17.82146216	24.08459699	13.08869823	2112
NA	NA	NA	NA	NA	NA	NA	NA	NA	NA	NA	NA	NA	NA	NA	NA	2113
5	344946	1.034450175	1.203378396	0.925669235	1.134045894	1.118684213	1.240923938	1.82136537	1.733141906	1.578259555	1.427009269	0.799773793	1.176826333	1.033799888	1.155732725	2114
12	775005.5	1.83648996	1.851404684	1.69083961	2.244512424	1.118717059	1.446722869	2.021201608	1.884577804	2.086402564	1.625177267	0.894597894	1.578814866	1.197352794	1.475683927	2115
7	372644.5	1.426459625	1.35773868	2.447517776	2.431473678	2.518339605	1.819224942	1.800683404	1.526030008	1.400804388	1.238732996	7.475900547	9.448228442	7.058787209	9.489664166	2116
4	1496097.5	1.358173708	1.394094021	3.055610998	2.695489911	2.88181055	2.077906622	2.060246758	1.835348369	1.721187705	1.779715041	1.798392436	1.683977269	1.646975653	1.54946524	2117
4	1315880.5	1.917558453	1.846815408	3.544902567	3.786636588	1.426624021	2.004791726	2.202984216	1.988311467	1.81703396	1.539551943	1.568994622	2.670798565	2.295815356	2.690151469	2118
4	1408367.5	1.432288465	1.250521229	2.328101512	2.529784753	1.560831878	2.238491262	1.89729794	1.689029488	1.756203209	1.639785688	4.349633897	5.414182974	3.353366159	3.652252163	2119
4	625601	2.413879845	2.514357695	4.936406616	5.44543968	3.480742403	3.448387817	2.288559254	1.767021671	1.497389901	1.544641244	14.09106374	16.88973182	12.5542897	13.71517706	2120
12	680715	1.470107207	1.754868383	3.81567165	3.476029705	2.742284185	2.897354226	1.406216938	1.753397203	1.321782682	1.412436781	8.663666755	8.938679945	5.940683119	6.211075496	2121
12	80220.5	1.065653438	1.152380442	1.497466347	1.581464567	1.196483181	1.762738219	3.427102908	2.350080179	2.226359747	1.525381098	0.991923875	1.272518833	0.802654715	1.098240249	2122
5	71417	1.399312702	1.423558984	1.87938321	2.42919206	3.106636361	3.031591529	1.754320313	1.571398039	1.174472129	1.075367449	4.195163332	5.728656619	3.069273293	3.751302669	2123
15	359516.5	1.515409114	1.348613389	1.08755349	1.562998161	1.533714793	1.390642261	1.860921664	1.81176277	1.68812037	1.424464411	0.77675903	1.136748977	0.967570142	1.246470721	2124
NA	NA	NA	NA	NA	NA	NA	NA	NA	NA	NA	NA	NA	NA	NA	NA	2125
NA	NA	NA	NA	NA	NA	NA	NA	NA	NA	NA	NA	NA	NA	NA	NA	2126
15	550957.5	1.736163878	2.082162633	4.358221006	4.098627382	2.746407737	2.188563106	2.436534747	1.873376678	1.685231112	1.735571617	33.47396378	23.07306099	21.20621458	20.77407321	2127
15	159129.5	1.664284886	1.524300135	2.940793636	2.391976344	2.714666861	2.176558128	1.435987186	1.437945239	0.920149104	1.233563457	6.606848413	3.582739445	4.642184693	2.855613937	2128
NA	NA	NA	NA	NA	NA	NA	NA	NA	NA	NA	NA	NA	NA	NA	NA	2129
2	307478.5	2.629585105	2.077148202	5.905399712	4.348670828	3.951826774	3.224947023	2.652757608	2.001752918	1.80654917	1.872319771	23.66825267	14.64172766	15.18514715	10.58156487	2130
13	833731.5	1.303529084	1.337800193	1.059835389	1.568905546	1.522064957	2.087697879	2.186878681	1.841107511	1.706674118	1.501402753	2.628186624	3.30394715	2.079343785	2.706115134	2131
4	455396.5	3.836498425	3.24740225	2.468478327	2.171541181	0.905132237	1.388030634	1.996637365	1.519892231	5.314981384	4.402165649	1.643965094	1.418978292	1.463019662	1.419304627	2132
NA	NA	NA	NA	NA	NA	NA	NA	NA	NA	NA	NA	NA	NA	NA	NA	2133
5	53283.5	1.423698909	1.530258988	2.293749393	2.558576633	1.320221278	2.116545309	2.721869134	2.018739877	2.380340258	1.576758434	10.32602768	7.051375003	4.269475196	4.190477951	2134
13	698806.5	2.486179505	2.144432488	5.728530959	4.364949127	1.701401789	1.764664246	2.460204562	1.764169083	1.730145597	1.465474419	12.84343479	6.345137861	6.970413214	4.565067385	2135
15	174640	1.094065896	1.226780079	1.010086965	1.023059273	1.306140206	1.407396774	1.721869413	2.003932721	1.320345122	1.312166939	2.459772928	2.270098067	1.547662828	1.592956658	2136
10	369123.5	4.2625198	4.316661368	7.447122162	6.809716357	2.045278952	2.48873762	3.683693552	2.354416825	3.546616427	2.229131866	3.785269811	3.000485449	6.203876296	4.144131668	2137
NA	78123.5	NA	NA	NA	NA	NA	NA	NA	NA	NA	NA	NA	NA	NA	NA	2138
4	1178453.5	1.293564064	1.361203925	0.928462778	0.983935299	1.359464644	1.367229317	1.464923549	1.700307703	1.517417365	1.369009804	1.116639108	0.957936176	1.367015581	1.159999938	2139
8	55932.5	1.753958986	1.436098174	1.904725849	2.328036886	1.882141858	1.95300706	1.054676747	2.244944659	2.170624785	1.98989582	8.548557419	7.207074304	4.233044152	4.264290129	2140
4	226952	1.414955885	1.233213874	3.075746539	1.882629767	2.019164017	1.679215264	1.936981033	1.719609365	1.157571901	1.189843841	17.42106616	12.37650355	12.49835878	8.557477891	2141
10	583616	1.699526735	1.311667874	1.447983332	1.506162257	1.235187618	1.449051517	2.386675454	1.81706909	0.942718019	1.203677766	1.84479421	1.968695751	1.458374167	1.600082848	2142
12	97231	2.434039355	1.65941221	6.278317039	9.304075734	3.786195627	5.424706965	3.741138107	2.222869339	2.185985661	1.496045901	12.26956061	14.41966527	6.440559669	8.204284183	2143
16	94708.5	1.224988269	1.380276953	1.505132968	1.426982201	1.727048988	1.540537576	1.345292538	1.609794663	1.871408026	1.648409396	8.292340792	5.885158301	2.911685854	2.865737952	2144
NA	NA	NA	NA	NA	NA	NA	NA	NA	NA	NA	NA	NA	NA	NA	NA	2145
13	529278.5	1.510702904	1.500335602	1.184817129	1.469466049	1.884312086	1.577326396	2.352233269	1.711647296	1.227268338	1.283482957	3.037404109	2.926367732	2.196031942	2.39698962	2146
13	394567	2.073282799	1.895273104	3.288964463	3.039231594	2.201243121	1.865903523	2.175313089	1.77441241	1.478877062	1.500457722	3.582540931	4.027289598	3.808004409	3.54322816	2147
13	838164.5	1.626138183	1.646404845	2.687264274	2.359750001	2.254065445	1.679263673	1.511284255	1.728683141	1.829926247	1.498711447	5.110182101	3.438352068	3.580473059	2.668159542	2148
15	633440.5	1.895676444	1.73510169	1.921357992	1.904939947	1.755221836	1.703590041	1.505844247	1.72700106	1.959602671	2.037012502	5.692160604	4.061966124	4.083517395	3.702965481	2149
16	753967.5	1.276793243	1.439961949	2.586434431	2.824341362	1.57926052	1.687099175	1.404034476	1.576582925	1.249571348	1.348475847	10.8137338	8.933852893	5.842404358	6.335089362	2150
14	420061.5	1.988143975	1.70372588	3.018055618	2.649391747	2.167839175	1.760351411	2.062336401	1.739814673	1.754999831	1.462725369	5.398752991	3.502300112	4.55542609	3.152710485	2151
15	845627.5	1.316721111	1.273033321	1.75575145	1.641278345	1.15792923	1.581493507	1.815391925	1.60833618	1.44702324	1.413133643	1.445737785	1.459723868	1.224220028	1.373718023	2152
8	466517.5	1.93155222	1.690123162	3.270825705	2.851691598	2.845657163	1.873488843	1.493508219	1.641443411	1.67622736	1.501359749	5.655042421	5.663553013	3.872126414	3.422442472	2153
NA	NA	NA	NA	NA	NA	NA	NA	NA	NA	NA	NA	NA	NA	NA	NA	2154
16	722095.5	1.13542983	1.203217441	0.899497447	1.212332081	0.899630284	1.208327872	1.944420515	1.897525959	1.577485452	1.375813219	1.015958184	1.283157744	0.963115283	1.035607366	2155
4	235690	1.722165628	1.372798837	3.623973625	2.968315563	2.442218546	2.005894436	1.41314838	2.279164136	1.604597417	1.665289472	10.34343418	7.884427726	8.733202377	6.245180176	2156
16	888932.5	1.531129162	1.458783262	9.167104637	7.841881433	4.91614064	3.761039394	1.65663505	1.716346857	1.014964101	1.265570711	29.4005841	22.0254323	19.3477568	12.86579372	2157
6	221327.5	1.890491423	1.626592653	2.487371103	2.357942146	2.06586043	2.333723678	1.566636349	1.86689744	1.138588444	1.400785003	8.856559186	5.586780745	5.663698102	4.601261133	2158
14	762649.5	1.220743573	1.397494058	2.829958024	2.417438908	1.892684256	2.048703173	1.267278086	1.653053023	1.726380987	1.852037239	7.270645354	5.86541634	4.061632605	3.38339888	2159
10	578484.5	4.661770213	2.566078713	13.83214211	9.682373176	8.446939293	5.158130675	2.167674628	1.454312021	1.432420024	1.119427636	66.708709	39.91801823	49.3373745	28.96648466	2160
12	872902.5	1.343824663	1.270726591	1.873583119	2.152376252	1.697464542	2.129838583	1.440023848	1.244049579	2.00568826	1.620553181	3.474486086	3.06838523	2.356482605	2.67693984	2161
1	159798.5	3.421635798	3.194206156	5.13138895	4.279791623	3.330314698	2.515529166	2.26957328	1.959077984	3.816011833	3.729547945	1.675829092	1.757453727	2.19562228	2.055556084	2162
16	620987.5	1.700012769	2.309944771	2.315379445	3.185710897	2.654327774	2.708063603	1.774857519	2.014958892	1.996295696	1.983445636	6.131908883	7.592667281	3.992579188	5.692650471	2163
14	502119	1.002864511	1.452814119	1.125548723	2.095809258	1.347558612	2.139891959	1.14230583	1.493524432	1.589733818	1.763096514	6.220695233	10.37291942	4.62405947	8.312211365	2164
15	55827.5	1.145826095	1.022936198	1.6490055	1.531429211	1.527453167	1.521559756	1.726607039	1.481741918	1.116905251	1.218523335	1.70041279	1.697512718	1.313457458	1.199080725	2165
13	67853.5	0.797984835	0.914268711	2.951700898	1.924887872	3.080250021	1.731503845	1.325177507	1.281004477	0.982788567	0.962984897	4.333155197	2.933071914	3.153113378	2.298768979	2166
NA	NA	NA	NA	NA	NA	NA	NA	NA	NA	NA	NA	NA	NA	NA	NA	2167
NA	NA	NA	NA	NA	NA	NA	NA	NA	NA	NA	NA	NA	NA	NA	NA	2168
16	448846.5	1.402113623	1.71371373	1.305134302	1.668075543	1.299229111	1.58956213	2.138517247	2.126938823	1.501178994	1.375231774	3.680405449	3.301031017	2.794702743	2.762513843	2169
4	1081220	2.736016362	2.42469277	5.636651927	6.329056928	3.009600482	3.403388697	1.183339688	1.547354948	1.837175663	1.633417027	22.19020664	22.32594281	29.29527931	22.53778761	2170
7	631597.5	4.355319214	3.242920243	6.857739727	5.928783681	3.098039547	1.979909023	1.923040869	1.771424451	1.969989333	1.744305294	2.657088498	2.238743794	5.360264712	3.840206756	2171
NA	55285.5	NA	NA	NA	NA	NA	NA	NA	NA	NA	NA	NA	NA	NA	NA	2172
4	144059.5	2.934111243	1.992858356	7.696080391	5.768053201	3.37552663	2.281486062	2.737812924	1.899098057	1.790748422	1.698002366	5.720777734	6.884059024	6.127906782	5.544378163	2173
14	781521.5	1.688214689	0.746794874	1.988367557	0.589024868	2.067664489	0.892129514	2.622522923	1.031164146	2.468397346	0.991632104	4.707111647	1.08783553	4.040744499	0.943017345	2174
14	391223.5	1.352836549	1.577068376	2.793992571	3.865565505	1.942411874	2.31989412	1.906330907	1.828680573	1.179446709	1.274206563	8.784266499	11.90096712	4.701185777	7.039296189	2175
4	1019013.5	1.373471022	1.640122988	2.123483628	1.913725302	3.144512163	1.798860575	1.966611535	1.728108855	1.900372549	1.755549173	3.110899232	2.789761603	3.463636037	2.539325442	2176
16	939447.5	1.163507415	1.257563828	2.197117789	2.309771482	1.819966375	1.908943305	1.490566595	1.57301128	2.631894884	2.691264184	1.668108483	1.77226821	1.010699862	1.132661796	2177
4	1035983.5	2.061536228	1.639961416	2.1277139	1.910766865	2.422336181	1.616985015	1.416430793	1.990864719	1.161387216	1.232382534	5.309268023	4.009674478	5.184324872	3.793241871	2178
12	401767.5	1.656733146	1.612853647	2.286460466	1.794361763	1.974693006	1.522685951	1.989909185	1.934428399	1.595967078	1.511570275	2.427171007	2.251203852	1.896746866	1.434388721	2179
16	467149.5	1.415359641	1.56716345	2.00062579	1.615252768	1.561737211	1.915531473	2.172351174	1.878833715	1.412814912	1.304968867	2.73369746	2.541855684	2.137534777	1.844772796	2180
15	710464.5	1.641775856	1.654241418	2.211699827	2.464448152	1.349432023	1.848364908	1.171995387	1.631748876	1.976182519	2.278491499	2.514349448	4.346061926	2.464933692	3.469110869	2181
7	848943.5	6.5291948	3.938826587	28.13111366	14.99898979	17.83156311	8.884898677	1.115958841	1.560886719	1.189100797	1.36267126	75.29148078	63.86124383	49.86234597	35.59519827	2182
13	660591.5	1.139599336	1.16941632	1.229324312	1.410151811	1.15802513	1.237312597	2.935661603	1.731484335	1.21467757	1.208197338	3.239515267	6.224915406	3.24625956	5.757115887	2183
15	101203.5	1.143095939	1.223525187	1.861756645	2.050908886	1.673539319	1.795024485	1.23961864	1.611062834	1.700706375	1.217392728	1.90643372	2.104153176	1.600520647	1.769314786	2184
8	100313.5	1.986236603	1.64382378	2.292804649	2.368533195	1.761227355	1.776415182	2.041713789	1.661806708	2.861012597	2.438239942	2.455492921	3.365729787	2.08286119	2.491326185	2185
3	70447.5	2.254072397	2.543414344	3.371691413	3.410915116	2.075549187	2.228221526	1.34201637	1.561686015	1.624018572	1.786325204	5.183954106	5.025613251	3.610048762	4.220668524	2186
16	417977.5	1.791647064	1.639536176	1.581270432	1.558434125	0.861598459	1.275745924	1.91257608	1.802541199	1.602306816	1.383931663	1.886468327	2.26764004	1.532860252	1.773568431	2187
8	468644.5	1.343409779	1.368180256	1.894231508	2.19919413	1.907354979	1.968139039	1.446463925	1.568743238	1.130473642	1.362184761	2.334715535	3.529325714	2.19073977	2.970589165	2188
4	1006961.5	1.794113274	1.766695864	2.042854391	2.489155482	1.51897739	1.928513241	2.626121606	1.870158574	1.501165065	1.192582009	1.656839085	1.988017991	1.418862658	1.803341597	2189
16	631417.5	1.421916757	1.189540675	1.82135358	1.251210896	1.644426164	1.265686094	1.735153256	1.625755836	1.16497607	1.354519077	8.114590307	5.517928498	8.858336113	4.840394988	2190
3	112840.5	5.360190024	5.459972107	3.453004978	4.000193766	2.157326654	2.171279477	1.365244897	1.858881419	6.721228289	5.91706115	1.452858729	1.936599795	2.094749623	2.240212342	2191
12	414834.5	1.726028727	1.520263576	1.376481714	1.689057621	1.398055601	1.933599342	2.406681196	1.624032517	1.659120379	1.595985218	0.841530251	1.34701141	1.309999563	1.35314294	2192
15	1032547	1.13418732	1.018875798	0.80840646	0.891708992	0.947600256	1.142453011	1.404464928	1.660772211	1.155898926	1.397827242	0.657922875	1.006312337	0.961053971	1.010876023	2193
4	282331.5	1.453778712	1.5374728	3.727999376	3.246506159	1.948632939	2.185128281	2.16435967	1.816660183	2.048470185	1.603669139	5.7226743	5.144141915	5.433799958	4.371952948	2194
8	113914.5	1.781341507	1.857279027	1.826557754	1.621881642	1.396171537	1.45364176	0.975297732	1.4619714	3.100275742	3.196338312	1.996873132	2.549918982	1.577440846	1.978074519	2195
10	556375	1.637840373	1.787111607	2.025593621	2.365718656	1.409444042	1.727606113	1.511746497	1.620668638	1.438909076	1.300167192	1.780915147	2.377769759	1.655027586	2.139283045	2196
2	194424	2.08254022	2.12580812	6.994909356	7.242708888	4.562940384	3.914819746	2.494216493	2.044801164	1.865393803	1.999168545	11.32027692	12.22736284	9.529468343	7.854352812	2197
2	268244.5	2.093395145	2.105838416	1.801343485	2.224676709	1.523007536	1.967936576	1.403955869	1.576988505	2.203988214	2.005729541	1.365209867	1.877094534	1.525138839	1.958811295	2198
14	341989	1.363148855	1.294619617	2.174489477	1.873866278	1.774821665	1.57895202	1.929307469	2.014818517	1.740037671	1.427967678	1.747174764	1.659163521	1.572421804	1.653802407	2199
2	747989.5	1.229333963	1.687644167	2.670708977	3.026087707	1.794562371	2.334921464	0.843498441	1.573481544	1.680525392	1.701269125	3.001423385	3.321155637	2.389684234	2.845072421	2200
11	406787.5	1.645005818	1.553975027	1.312264505	1.394346211	1.192223159	1.377598764	1.378934626	1.79014889	1.439361075	1.524924924	1.185707204	1.718949845	1.787901546	1.44135212	2201
12	545263.5	1.566933308	1.676842793	1.534504636	1.948105605	1.330097089	1.700579679	1.970520288	1.758518555	1.385182909	1.451232156	2.966512265	4.245904601	2.919349003	3.405320642	2202
7	95260.5	1.64181567	1.256265223	6.546378092	4.855256098	3.067425784	2.67974704	1.353729752	1.316180217	2.491504277	1.650267558	32.65083742	26.96302946	26.26744109	16.86119412	2203
13	47001.5	1.021721041	1.135812172	1.57149594	1.749226546	1.840116455	2.160926983	1.987582054	2.222667474	1.172691526	1.301677467	2.565266886	3.230881965	3.762185904	2.756410907	2204
10	44851.5	1.380371543	1.428468552	1.308107182	1.407723233	1.814347515	1.845551755	1.632304596	1.782688125	1.36233689	1.577629142	1.0602968	1.181357247	0.996883867	1.008260433	2205
7	526956	1.887330247	1.47260848	2.147970221	1.826084262	2.055210617	1.365934189	1.206576839	1.587144059	1.457791202	1.401809015	1.468187077	2.046686775	1.832271846	2.031774052	2206
14	23296.5	1.123890255	1.12346181	4.812404332	3.740224212	3.463636106	2.359226448	1.572908744	1.704871207	1.277374231	1.142857019	11.59186222	11.02061719	11.22419783	8.773563159	2207
10	680382.5	1.12610437	1.168705258	0.971751782	1.282772468	1.020072341	1.346786905	1.557123259	1.488087135	1.282681243	1.586204531	0.766876571	1.1922603	1.357633629	1.385878992	2208
7	231090.5	2.074897791	1.881437474	2.910173186	3.355310572	2.590783544	2.110523467	1.074986556	1.444188122	1.981824684	1.731850707	2.066150542	3.369422948	2.702416407	3.343719923	2209
NA	NA	NA	NA	NA	NA	NA	NA	NA	NA	NA	NA	NA	NA	NA	NA	2210
NA	NA	NA	NA	NA	NA	NA	NA	NA	NA	NA	NA	NA	NA	NA	NA	2211
14	145192.5	1.497833224	1.504130147	2.957689459	2.478247983	3.329074044	2.074283189	1.810405162	1.760342435	2.313445006	1.744393347	9.620629343	6.386142998	5.616174707	4.139514861	2212
16	724777.5	1.26549513	1.153255956	1.111288506	0.860273514	1.287939205	1.080128127	2.115062362	1.792169267	1.66790967	1.288532648	3.319171232	2.063095796	2.138912988	1.7868962	2213
16	387320.5	1.115667183	1.327047448	2.058820183	1.84749123	1.577231681	1.481015904	1.78776706	1.800771903	1.131294853	1.315880706	5.066363664	3.788304258	4.227923616	3.402065226	2214
4	998590.5	2.411794081	1.512387544	5.034566357	2.838436945	3.335004253	1.608321783	1.976342083	1.634162368	1.50379964	1.314683015	4.281742079	2.349063155	3.13116205	1.650451397	2215
2	602146.5	1.255638158	1.337926803	0.888373997	1.532628308	1.173171218	1.358735254	2.988589271	2.172563838	1.932379415	1.570202192	1.402496756	1.537152497	1.609981857	1.432654243	2216
13	315199.5	1.586899982	1.579722938	1.665790241	1.694875741	0.815396292	1.0597825	1.904936258	1.661297479	1.643139054	1.432293344	4.004017343	2.436741068	2.381007916	1.99467515	2217
12	243366.5	1.928076458	1.543618924	2.448711672	2.075160493	1.598550788	1.769319743	2.32012979	1.668357045	2.07447385	1.547035649	3.492475311	2.402031711	2.226512321	1.718849656	2218
15	940862	1.109424331	1.320673697	1.798013012	1.916398776	0.786618058	1.671059616	2.293948989	1.829043681	2.084400573	1.589080451	1.828177867	2.086244411	1.48535672	1.848629585	2219
16	495742.5	1.567350215	1.601558582	1.882825488	1.910003079	1.591462501	1.790516385	2.151167386	1.575001056	1.269777864	1.214603312	1.895595001	1.670158421	1.748986437	1.782640908	2220
9	336188.5	3.883606065	3.682715298	6.362212292	5.623282799	3.140634858	3.018156687	1.592262347	1.871793856	2.45217252	2.122489232	8.710799878	8.255322403	4.632355708	5.626855218	2221
12	899317.5	1.481191228	1.392545913	1.80501112	1.551019181	1.709350565	1.459169001	1.90264123	1.718755094	1.448916722	1.565768595	6.311490546	3.750381212	4.778992888	3.183071946	2222
10	151987	1.605031473	1.472407676	1.55485369	1.874680605	1.635368313	1.625012544	1.882100605	1.83792476	1.462415573	1.291883625	1.602976711	1.603083948	1.516145087	1.670481059	2223
12	202661.5	1.716338258	1.228806357	1.701901859	1.189634258	1.698775371	1.345401165	2.653480218	1.732052666	1.574109495	1.309339215	2.680134108	2.796198737	2.653287845	2.300668937	2224
13	64784.5	1.092530816	1.08169493	1.208467687	1.101390456	1.073933546	1.427243911	2.273374762	1.787504966	1.55262069	1.288841707	1.368629806	1.2606278	1.044118589	1.075045867	2225
5	404716.5	1.531008836	1.473983705	2.765777326	2.283560592	1.944555439	2.069257093	1.627165795	1.727447591	1.451149935	1.299679396	4.433426179	3.206086364	3.080906015	2.908310162	2226
2	213360.5	2.002176179	2.324237113	2.799211056	3.496980212	1.81008297	1.729035553	1.926829617	1.58816851	2.310395899	2.504398534	1.135352614	1.428149514	1.189751381	1.532249162	2227
1	180242.5	5.018040732	3.01769467	6.966728597	5.224874914	4.302953092	3.780490846	1.7887363	1.752683839	2.451931943	2.281000494	11.75007116	8.53532261	9.397122273	6.808362348	2228
16	512743.5	2.393569855	2.388625115	2.633258419	3.227606272	2.24751174	2.07233724	2.219688465	1.956914427	3.648769979	2.363727219	2.773466666	2.687220081	1.809946439	2.331915407	2229
6	30349.5	2.558547993	2.436785521	5.079207462	5.659155213	4.547921733	4.728634763	1.994196172	1.590538602	1.841183241	1.82975477	35.80005255	36.96126201	17.49923859	18.8051649	2230
10	61380.5	1.267410371	1.369011863	3.871179737	4.344152996	2.722527107	3.225572228	1.248025551	1.525339758	0.96929766	1.21972095	15.94567413	14.78818045	5.752383644	7.427905462	2231
NA	NA	NA	NA	NA	NA	NA	NA	NA	NA	NA	NA	NA	NA	NA	NA	2232
12	30143	1.68812517	1.646062095	6.420469215	5.483788147	4.285011047	3.880112979	1.583549875	1.591819377	1.705591894	1.91755122	75.04349522	36.64167944	23.36593443	17.70517341	2233
4	1387700.5	0.933141956	1.001199667	1.741232411	2.314759111	1.576338722	1.964223431	1.866502298	1.814737049	1.092697674	1.138162361	1.94384436	2.340859463	2.241291046	2.295941738	2234
10	32785.5	1.408670767	1.539408013	2.570597756	2.99780292	1.826066645	2.087873911	1.747721136	1.640828132	1.277704125	1.412291784	5.989412463	6.698970012	2.636825939	3.122930666	2235
6	189118	2.24665067	1.952492925	1.797391571	1.623469225	4.219517841	1.802486589	2.933210707	2.030469277	1.618929462	1.640113932	1.592046228	1.267501001	1.589083732	1.263599608	2236
9	367293.5	1.833694767	1.896921087	1.347489279	1.606873216	1.468098587	1.622190392	1.840868866	1.861193265	3.251849212	2.412012056	1.135986917	1.105463617	1.35694201	1.331152068	2237
9	201231.5	1.268135263	1.14448511	1.304528698	1.469968822	1.278565417	1.624363864	1.685657828	1.596166687	1.629680552	1.390139641	2.256613461	2.496649451	1.961511131	2.180679152	2238
8	247496.5	2.360210213	2.135286673	2.728490135	3.542871213	1.543842659	1.966194265	1.771942074	2.085573151	1.661378248	1.962157028	2.640246071	2.887740488	2.254866492	2.669647241	2239
15	1041786	1.241782567	1.563139763	2.431284494	2.420676767	0.886950494	1.53394711	3.100977491	1.900711523	3.129624543	2.345597538	1.214910652	1.68735762	1.178921952	1.548566555	2240
16	483485	1.065234371	1.425011873	1.84937981	2.405096428	2.31147697	2.000574119	1.152901568	1.628679076	0.97284216	1.239510425	9.898127579	11.52453467	6.470770371	8.181352103	2241
4	963857.5	2.167026469	2.120788148	2.957267223	2.952957247	2.102316437	1.539882172	1.619204217	1.763116752	1.45433691	1.519732101	4.018119747	3.396451775	2.986673174	2.591128692	2242
14	735938	1.243902464	1.304985302	4.270083696	3.561687305	2.891940114	2.38487449	1.847375641	1.600318605	1.650066567	1.557559833	15.78462543	10.30080694	8.602862626	6.510204591	2243
15	198472.5	2.440298265	2.451399904	7.44172309	7.139824779	4.511453811	3.851877078	1.961994207	1.992612598	2.133946917	1.568788478	25.36847237	19.75762434	14.80615438	13.29684987	2244
4	844142	2.025689867	2.100348139	2.700843112	3.257536934	1.954209939	2.150453273	1.022167813	1.631927567	1.307025792	1.458893287	4.807221898	4.846396304	2.697004392	3.810890598	2245
14	473286.5	1.305327682	1.659681823	1.44822128	1.625825909	1.737522644	1.863660086	1.681164606	1.786456402	1.284842598	1.449580185	2.219772869	1.882321107	1.436163097	1.43646725	2246
10	204311.5	2.219334532	2.00160084	2.419661947	2.873134702	2.640195526	2.144763627	2.98847268	2.046763524	2.328167869	1.742993922	4.000131757	5.896767161	3.657624542	4.231307632	2247
10	663464.5	2.228898377	1.587431947	6.249303234	5.975335262	6.706677395	4.552262851	2.256538909	1.640562776	1.445962136	1.352218624	15.46647323	13.06792155	13.21644542	8.777748875	2248
6	258524	1.870393701	1.728157776	2.061262685	2.303565004	1.21309822	1.585943976	1.468584287	1.617410104	1.578819664	1.556369324	1.282527224	1.649694749	1.273242374	1.717667579	2249
5	94670.5	1.718054424	1.82326781	2.150412736	2.384031461	1.814611744	1.983601603	2.030595611	2.03664749	2.249553098	1.986118301	2.25421802	1.892914466	2.601400257	1.794656879	2250
6	95502.5	13.9975425	9.681046437	34.56529206	27.7146789	12.24585069	12.12268024	1.796465807	1.627578661	1.951055843	1.579509344	84.34623929	72.63369658	68.25415814	59.7319458	2251
7	867727.5	1.050849846	1.085619173	1.531649526	1.4802969	0.97288389	1.238044024	1.906958343	1.827649463	0.869929705	1.267851487	0.833517126	1.118179407	0.938135055	1.230803153	2252
12	38082.5	1.459964145	1.447765996	2.512114268	4.198861944	2.23663609	2.926956899	1.707915099	1.608376289	1.403990429	1.359615756	5.057402954	10.95880583	3.045465731	4.747766322	2253
1	112030.5	1.526914729	1.793119454	2.758956002	3.194417008	2.64209089	2.696130979	1.488555096	1.116987333	1.481377606	1.151572985	2.656465425	2.696928808	2.044469907	2.235868212	2254
16	116431	1.32454196	1.285513868	2.382165759	2.414265878	1.665597276	1.888163175	2.530386027	1.67514161	2.326244811	1.694502993	9.055183818	9.547237643	7.54429216	7.757665512	2255
8	465390	1.401337054	2.018761008	3.335904386	3.515757907	1.206242175	2.082930488	1.365794098	1.718996738	1.513532134	1.505757547	13.63144524	11.96865373	5.163182899	6.205913014	2256
13	324688.5	1.644344169	1.726101446	2.588535687	3.238161848	1.552205157	1.963200318	1.344645262	1.536352784	1.427783416	1.410865346	3.21067676	4.553126994	2.0199593	3.106736909	2257
15	548933.5	2.430912717	2.037368124	3.425963149	3.910478662	1.518985788	2.282879366	2.333211683	1.805502217	2.228126355	1.68473709	8.384994173	9.533259678	8.117466957	7.954412945	2258
4	1362402.5	1.494147144	1.287963056	4.409985001	2.518947055	2.837354558	1.980473087	1.656290926	1.685030501	1.55044004	1.386785213	3.877823678	2.982274948	3.458583001	2.80440524	2259
14	511690.5	2.099742616	1.593044841	3.110783621	2.399234684	1.510515246	1.539248104	1.681175776	1.656328372	1.398261786	1.299819642	2.691467095	3.494334395	2.827413074	3.534183045	2260
7	697205.5	2.144227437	1.930174442	2.827341191	2.915787914	1.720943261	1.597927091	1.657436436	1.765671441	1.245494657	1.421296151	2.362484406	2.676154357	2.407114856	2.92240366	2261
8	144133	2.281231276	2.411584839	7.101039755	5.945498376	3.816994688	3.592600085	0.907334693	1.453856117	1.336966248	1.276198109	29.94336965	37.39151678	25.55950635	23.13145324	2262
10	336310.5	1.760470443	2.223439318	3.087869562	4.123521027	2.114078782	2.74454356	1.941232496	1.524775426	1.489760763	1.333617452	9.288662048	18.58212202	9.337216686	12.87543086	2263
4	1384230.5	1.093675246	1.191957895	2.825866472	3.333396348	3.284837229	3.224945528	1.957614967	1.595663645	1.228950596	1.27921009	3.413736997	4.610812758	3.363608957	3.553515712	2264
12	947712.5	2.656256549	2.090082555	4.308968999	3.801688655	2.81272848	2.503659903	2.571126314	2.163730708	3.125878178	2.557438132	5.250236314	5.706078221	3.307696458	3.752593781	2265
10	433325	2.395410795	2.657401285	1.521828175	1.938384378	1.713937312	1.747249223	2.003447035	1.834097644	4.814864663	4.68580556	1.113267055	1.09880274	1.01052533	1.40760875	2266
6	244401.5	1.546892404	1.577623779	2.789496092	2.98141753	1.974415289	2.361126493	1.726384475	1.720652666	1.410040347	1.481499927	2.661458936	3.435463326	1.359336008	2.761721449	2267
10	323423.5	2.761822578	2.736165679	5.302750098	5.434308258	4.208660049	3.431597752	1.679216231	1.866591574	1.473504652	1.707650783	23.24568744	19.47308831	13.66723656	12.56184657	2268
5	538281.5	1.039730188	1.345167252	1.511751438	1.297951254	1.733287384	1.585908395	1.562314181	1.597891661	1.480802251	1.404946469	1.351856922	1.391006818	0.598554695	1.242953126	2269
11	155938.5	0.99583718	1.077145838	1.249773644	1.318325546	1.625990606	1.466780436	1.998684639	1.802125564	1.471267561	1.411855461	1.544873816	1.115242835	0.884874974	1.278675578	2270
4	1414625.5	1.963575562	1.553031519	4.895630341	3.72088119	1.659449024	2.027724131	2.016633952	1.728481841	1.950019151	1.567007	7.785124842	6.80506483	5.868727546	4.734146813	2271
7	263084.5	1.569629307	1.925804082	1.728769094	2.352287918	1.47496165	1.341932466	2.02016819	2.024213948	1.706223938	1.621198265	1.322751382	1.498874225	1.492730016	1.760228616	2272
2	179813.5	1.182542281	1.22015735	0.92853078	1.397542182	1.368486633	1.905409115	2.501567722	1.903178481	1.914034003	1.551806633	1.244465118	1.391496878	1.100241788	1.640675657	2273
2	623776.5	1.464585709	1.540524719	1.534346608	1.8359562	1.089414285	1.625559019	2.080663043	1.622791109	1.6536596	1.556971393	2.996642074	3.853417972	2.152653566	3.076288227	2274
13	268900.5	4.592072736	7.792377157	2.600888188	4.42130369	2.330275888	2.639735113	2.003804045	2.133430208	9.612957609	13.42392853	1.458192044	2.405314649	1.857615607	3.383471255	2275
2	698908	1.611613573	2.111165581	3.452382445	4.639504562	2.090432684	2.820121596	1.490156359	1.476256869	1.295043867	1.333709678	10.88807464	20.20050399	7.994146318	13.75342488	2276
7	958639.5	1.673195074	1.544437215	5.300526511	4.307566669	4.026233019	2.801245098	1.44208535	1.762928541	2.490826478	1.775311481	21.40362033	21.13478384	16.04794702	13.12000077	2277
2	200351.5	1.65403439	1.634366246	1.576318034	1.805418754	1.092455319	1.603462657	2.944623407	2.107253242	2.283593565	1.990496374	2.229886565	2.704509556	2.385133614	2.617000819	2278
15	60121.5	1.387552283	1.133771347	2.228287647	1.87810995	1.070899165	1.443312148	1.826143408	1.550245089	1.66558871	1.326146457	2.26348359	3.201767104	1.903096479	1.671300072	2279
11	242471	1.442464297	1.296319712	2.4485473	1.648762436	2.246529697	1.909615242	1.733021644	1.780601995	1.566850952	1.463419879	14.51571934	10.27432353	11.38115969	7.594518543	2280
NA	41908.5	NA	NA	NA	NA	NA	NA	NA	NA	NA	NA	NA	NA	NA	NA	2281
11	479593.5	1.460799498	1.618899986	2.291744755	2.674391198	1.848983137	2.099670629	1.447128441	1.633096288	1.42776861	1.331640004	4.834718656	5.338249597	3.676806571	3.66279128	2282
11	344352	1.408032511	1.500945329	1.212648439	1.53216609	1.337016142	1.50918105	1.814397939	1.6714473	1.593308327	1.454038615	1.590471134	2.209660673	1.6963803	2.111049067	2283
9	296979.5	2.441593028	2.583955971	4.372260839	4.635750587	2.984046927	2.388871223	2.207322988	2.816581773	2.423877713	1.839821353	2.63991344	4.259099469	2.9188441	3.306344475	2284
5	13033.5	1.32787513	1.329576165	1.116850899	1.150027991	1.011794359	1.439939278	1.623904853	1.867469294	1.858326792	1.908315526	1.014870114	1.241170342	1.300655371	1.165095096	2285
4	420634.5	1.068092373	1.177559567	1.047058138	1.32896623	1.204396715	1.321584069	1.59082031	1.852499924	1.926993241	1.638733966	1.086604385	1.389952465	0.946444153	1.543721972	2286
3	198107	2.305058743	2.505723948	2.517759228	3.144444933	3.059216995	2.624068135	1.464101511	1.801197451	1.370356523	1.616240873	2.678865552	4.87170726	2.995117307	4.576741712	2287
6	124020	1.730553649	1.433947016	1.306706758	1.329300265	1.39326623	0.984150346	2.179289152	2.334841529	1.697741975	1.511609824	1.134479616	1.07360513	1.377640943	1.132944366	2288
10	143457	1.224827524	1.689818509	2.778927498	2.987827034	1.465864345	2.24929438	1.565223426	1.665491535	1.131734604	1.352322261	3.972543776	4.091499212	2.29845852	2.967583057	2289
2	154456.5	1.396906995	1.401298466	1.771968765	2.353869979	2.03271707	2.18614492	2.306390937	1.93017797	1.925855276	1.675617141	2.472606142	5.070557234	2.699688088	4.160416949	2290
2	619960.5	1.19206261	1.170947085	1.413178436	1.628798595	1.851182538	1.622035271	1.966720461	1.814230922	1.467605779	1.373713903	1.070511043	1.405090793	1.220915059	1.3796074	2291
4	886037.5	1.35489002	1.602131335	1.091605079	1.356064819	0.945737221	1.491355848	1.666747137	1.545377915	1.238199232	1.422721299	1.952222612	2.04308667	1.814820508	1.791895593	2292
16	921107.5	2.221320551	1.825768614	11.67000151	10.73494473	6.49652133	6.290402711	0.722836458	1.652988521	1.978685548	1.809814503	32.71567876	39.42925537	30.75599799	24.92633217	2293
7	202901.5	2.042856627	1.521053643	1.755857093	1.785763882	1.737379771	1.528062898	2.085290073	1.584620401	1.452033528	1.563232638	1.96903696	2.221767936	2.1076992	1.966837107	2294
NA	NA	NA	NA	NA	NA	NA	NA	NA	NA	NA	NA	NA	NA	NA	NA	2295
NA	NA	NA	NA	NA	NA	NA	NA	NA	NA	NA	NA	NA	NA	NA	NA	2296
8	100563.5	2.178064865	1.701721725	2.231084201	2.194221549	1.228972785	1.757133995	2.838008229	1.673996831	4.225622602	2.544396099	3.527302592	3.056897647	2.415681007	2.196547497	2297
13	338832.5	2.830299524	2.411640637	4.287702391	4.707650027	2.512393378	2.371814813	2.002736781	1.90047823	1.723217012	1.518935095	5.186727396	5.566528508	3.544502794	4.435659743	2298
2	108777.5	0.98089662	1.163770301	1.592578283	2.247532514	2.061634717	1.925046576	1.525870814	1.469704865	2.027788652	1.984550156	2.808265686	3.607915036	1.436241801	2.062459899	2299
NA	25942.5	NA	NA	NA	NA	NA	NA	NA	NA	NA	NA	NA	NA	NA	NA	2300
4	1130698.5	1.195627555	1.455600717	1.788432452	1.757056048	1.1521632	1.392344134	1.216989622	1.491389951	1.334518565	1.195449474	1.774130023	1.418494297	1.109382491	1.454224355	2301
4	1473560.5	1.03605486	1.144073797	1.376208138	1.678363114	1.556486788	1.463150364	2.199086756	1.869906927	1.211028069	1.302841501	1.956203227	1.649119007	2.117671284	1.748577282	2302
7	135113.5	1.258387837	1.257030587	1.310959464	1.242898886	1.090873542	1.136153249	2.375193875	1.515199041	1.510791055	1.439991467	1.442359428	0.854382576	0.9468402	0.69825747	2303
16	113716.5	1.196877308	1.124763554	1.280906868	1.861425369	1.511500548	1.508303549	1.829030866	1.583376947	1.516840716	1.513149645	6.196633006	9.529347078	3.152758854	6.879979345	2304
13	595490.5	1.500111836	1.536704102	1.503934971	1.935215128	1.450082824	1.677282842	2.047251182	1.72125487	1.208201398	1.239126283	2.620438945	2.226100759	2.792587082	2.345591317	2305
5	291019.5	1.27026245	1.396506265	1.592454593	2.108417026	1.669157185	2.186306584	1.482804497	1.580420842	1.343305422	1.576618626	2.861454363	2.786846786	1.999199558	2.128809555	2306
7	312807.5	1.530778988	1.443937998	1.70505384	1.649498093	1.578473572	1.531229447	2.846197825	1.981811297	1.316981884	1.298100342	2.747941278	1.965815593	2.387785167	1.737944545	2307
16	193204.5	1.941213716	1.789196301	3.394776516	2.601271241	1.420612524	1.643315054	1.198221681	1.618240755	1.907797661	1.869771481	26.09509673	18.79147475	12.17767009	8.691719297	2308
5	72525.5	1.188820478	1.307426322	1.414123725	2.01069085	1.531995753	2.304800583	1.919153778	1.654258073	1.163273369	1.154501526	3.402197313	3.544094539	1.954234654	2.465798064	2309
12	963112.5	1.899319304	1.691368655	3.270436844	2.567576161	2.433094862	1.856526786	2.151170575	1.727410406	2.346421387	1.996823136	5.191936133	5.213141809	4.604670354	3.382543618	2310
NA	NA	NA	NA	NA	NA	NA	NA	NA	NA	NA	NA	NA	NA	NA	NA	2311
4	402663.5	1.745996136	1.909277498	1.827428828	2.821484587	1.741388599	1.832650331	2.610769043	2.175848697	2.105136064	1.897421504	1.945804284	2.040227822	1.915556463	2.260167717	2312
14	349370	1.297759354	1.483726917	1.778135673	2.581977863	1.470429929	2.024710841	1.306075004	1.318828386	1.816365207	1.412267453	4.032450311	3.231548272	3.885954186	3.503808465	2313
NA	NA	NA	NA	NA	NA	NA	NA	NA	NA	NA	NA	NA	NA	NA	NA	2314
7	659677.5	1.944307638	1.794486066	2.019916072	2.230661878	2.623274898	1.927852171	2.483476051	1.976328482	1.475115352	1.640772673	3.153648563	3.241829635	3.240608772	3.43373887	2315
2	330519.5	2.027687465	2.172718334	3.312693644	3.34022931	2.850366572	2.375785232	1.746101438	1.91350512	2.287521821	1.850910422	7.809535652	6.402879221	5.474293476	5.30297223	2316
NA	NA	NA	NA	NA	NA	NA	NA	NA	NA	NA	NA	NA	NA	NA	NA	2317
5	194554.5	2.044341472	1.373733158	5.589904156	5.287230006	3.887937088	2.866895377	1.097623436	1.089005135	1.669225338	0.966302355	6.892259432	5.054901077	2.528376296	2.849757148	2318
13	215189.5	1.120631123	1.331775644	1.322028146	2.190696689	1.440772463	1.721904722	2.116418085	1.669844755	1.333849392	1.340193273	1.903906609	2.859085023	1.589858957	2.485695687	2319
2	655500.5	4.236658183	2.975501685	8.026420122	7.218276277	3.921430353	2.77268426	2.974310501	2.013509462	2.599906172	1.898735442	5.427361103	5.00324785	5.53390706	5.418133517	2320
2	22780.5	2.173065791	2.052195971	1.782694095	1.514206053	1.437359496	1.354832758	1.860870994	1.928245848	2.291756844	2.058669971	2.156638684	1.994395796	1.479364674	1.442598008	2321
16	424976	1.719282904	2.193615944	5.437531134	6.104591736	2.731282786	3.020122706	1.395250652	1.648411881	1.09936864	1.401297976	12.67907287	10.99786036	11.34400345	10.95562039	2322
3	176453.5	1.670274643	1.38963155	1.666556586	1.603833963	2.252735977	1.653842615	1.923358358	1.537747588	1.534446327	1.321249749	2.112935298	1.629443241	1.764340267	1.563643633	2323
12	1056772.5	1.550631702	1.570349946	6.933854934	5.711118302	5.177931051	4.065131589	1.876133803	2.024146761	1.775910771	1.712863721	6.049551438	4.382870513	4.049544591	3.096917398	2324
10	58741	1.668440766	1.60041388	5.129085092	4.108103821	2.883829078	2.685613498	1.247249103	1.532446686	1.451163752	1.538529602	14.92145352	8.219410314	6.609935935	5.130098251	2325
13	806165.5	1.541881652	1.885962567	2.321143388	2.37293731	1.38781078	1.802373724	1.833780435	1.535202682	1.582556025	1.664382383	2.074009705	2.382791772	2.232559216	2.671754556	2326
4	337788	1.804047031	1.48081367	3.028070247	2.576133445	1.743392195	2.016362681	2.036349572	2.143902624	1.311913674	1.549185962	2.165002961	2.108671673	2.208275219	2.091203691	2327
10	606528.5	2.974213151	2.261202408	3.51487915	3.163056305	1.998539736	2.375096261	1.594696058	1.547040069	6.680680306	4.266049359	13.6617357	13.54501329	8.086493518	8.589028226	2328
13	312238.5	1.261706997	1.39817555	1.778377646	1.379273167	1.449573386	1.238870939	0.949016058	1.543596795	1.853880382	1.596248531	5.552776368	3.822537932	3.795592812	2.741195557	2329
10	109156.5	1.161714578	1.289187011	2.495517338	2.503691412	2.173118744	2.199242056	1.352503103	1.905044064	1.110940715	1.418726403	3.401285166	2.868745627	1.828396885	2.377872009	2330
2	554243.5	1.471005672	1.546422661	1.665067385	2.077898396	1.550848201	1.798818787	2.191036945	1.696000021	1.806982416	1.766804994	9.370056406	11.93079492	5.590875513	8.94150682	2331
2	454952.5	1.136971479	1.494867942	2.218285595	1.936829418	1.688376889	1.899573551	1.59089484	1.482456021	0.906968335	1.293358738	3.581351375	2.822919445	3.367579217	2.292653902	2332
13	394376.5	2.055271041	1.847692269	2.748772494	2.77785064	1.725199251	1.725083141	1.986337803	1.789505768	1.439224498	1.50415959	2.776115059	3.324748731	3.290403186	3.231120237	2333
9	258506.5	1.304317218	1.159177431	3.139951654	2.035332077	4.065358353	2.428491065	1.047431231	1.435307279	1.465357391	1.475418344	5.492255495	3.719103534	5.124148351	3.009661518	2334
12	228744.5	1.599356158	1.694766595	2.681765535	2.862998432	1.980768943	2.134985811	1.259202497	1.523846087	1.860269697	1.577357638	8.848820761	7.998044276	5.166762509	4.589200216	2335
7	966032	1.374088815	1.309362287	2.022263372	1.645115844	2.094005608	1.634205679	2.005866794	1.994490047	2.011590903	1.558160706	4.053542763	3.339952715	3.571628009	2.839945625	2336
8	204834.5	1.817000743	1.60780946	1.900925795	2.043081334	1.080248091	1.575998717	0.961604022	1.477577466	1.439020237	1.825511584	4.498741654	4.670333437	3.007040985	3.78075824	2337
7	754513.5	2.117197796	1.293599428	2.523034055	1.409643807	2.316680486	1.508651874	2.415672456	1.863634515	1.674338232	1.328856045	2.637371522	1.798621149	2.970850826	1.941170878	2338
11	505127.5	2.172566165	2.624272304	5.957728095	8.291188725	5.503291678	6.079121822	1.892264486	1.867470527	1.585924053	1.429658892	8.515367534	13.99569332	8.029757869	10.56994949	2339
12	197080	1.107752927	1.357903682	1.387532723	1.665234177	1.280989148	1.450885893	1.523425165	1.62935622	1.540552721	1.555202727	0.921974813	1.521450522	1.098922197	1.440817908	2340
4	461860.5	1.580901946	1.427682503	1.635684068	1.190619405	1.085513596	1.197328113	1.416264355	1.439040802	1.777973386	2.127849024	1.385591624	1.296680778	1.33892113	1.281371297	2341
16	163340.5	1.548081332	1.460099156	3.20254598	3.416488756	2.174057701	2.199315278	1.191356594	1.528054856	1.353551284	1.226508196	4.379453606	4.57218688	4.055029885	3.960285359	2342
13	148176.5	1.46124806	1.575163457	2.445617209	2.805200335	1.596547867	1.676767911	2.295511935	1.794058629	1.983266575	1.716687532	3.963061787	3.894287358	3.022618344	3.530611279	2343
3	289772.5	1.632594512	1.926753648	2.965068147	2.732753117	1.724918346	2.138589791	2.18770963	2.11105429	1.432529413	2.0034197	5.033644788	4.082413715	3.245130021	2.099054795	2344
12	1043343.5	1.862868372	1.484444206	10.79091491	7.32903627	11.94181751	7.100269389	2.693011262	1.992472273	1.885948265	1.576486987	12.66085773	7.40306923	6.026672485	3.945439323	2345
7	178175	1.086413452	1.124835795	1.194925527	1.29613176	1.485241019	1.455070129	2.671049102	2.343756834	1.430287981	1.398467953	0.789217227	1.117208863	0.974161171	1.37968851	2346
13	494648	1.794841153	1.517241032	4.436039377	3.259547784	2.678505152	1.886200874	1.641501726	1.601048394	1.573838734	1.362420844	8.092716116	6.013004744	7.530639721	6.540261924	2347
4	254089.5	2.365267563	1.537293515	3.998256587	2.709452794	3.621067095	1.934747885	1.72480481	1.793598836	2.0257786	1.659406092	8.878374621	10.32606831	7.877386638	8.235083017	2348
16	37296.5	1.797557553	1.571810193	2.257701142	2.440369689	1.739449439	1.867077906	1.898407018	1.992720155	1.61321319	1.640650648	0.940996382	1.521861987	1.434103394	1.498987781	2349
7	464219.5	2.658577659	2.556609883	2.556603456	3.309871217	2.074638855	2.470885916	1.161324553	1.551112712	2.096944171	2.215594542	13.82166636	24.76448873	7.293909526	15.46490917	2350
7	386856	1.295509175	1.636796441	1.572744377	1.815693679	1.62182385	1.691769388	1.762180088	1.806798442	1.678387192	1.74751232	2.950848514	2.715461598	2.46474593	2.286104384	2351
8	343695.5	1.399439672	1.392231774	2.218157128	2.625972334	1.877588787	2.548976103	2.146165667	1.71778235	1.632884088	1.273932144	4.290460871	5.171680547	2.302903882	2.965551037	2352
9	166084.5	1.217134875	1.330561999	2.841347407	2.342105865	1.799852495	1.837070071	1.592268853	1.871551954	1.653294818	1.410855914	2.433427816	1.929459377	1.501302424	1.708008994	2353
4	684965.5	1.396307241	1.38616702	0.942900886	1.320190118	1.060777628	1.256076564	1.437755205	1.761394914	1.742355423	1.524725521	0.954914202	1.20774715	1.160173026	1.312376224	2354
NA	NA	NA	NA	NA	NA	NA	NA	NA	NA	NA	NA	NA	NA	NA	NA	2355
7	283983.5	1.182089489	1.148868308	1.111894652	1.044724762	1.861155119	1.229426194	1.683546717	1.617216788	1.6644488	1.338235988	1.584140694	1.646607699	2.089701426	1.55029545	2356
8	459190.5	1.42455552	1.572786684	2.552360976	1.871900009	1.860339878	1.609120009	2.308375553	1.649307169	1.173298	1.327822075	8.133476214	5.54436914	7.002907475	4.054880156	2357
4	206385.5	1.297496103	1.302696958	1.538987616	2.680230585	1.589369553	1.361722437	2.00507241	1.928189698	1.71415386	1.636012929	1.039421746	1.226689832	1.180347689	1.866396883	2358
15	343134.5	1.657248198	1.502909903	2.11991272	1.465567562	2.14574259	1.165592036	1.802812415	1.622511351	2.172513293	1.866374437	2.161247945	1.970578392	3.015188205	2.144185981	2359
NA	NA	NA	NA	NA	NA	NA	NA	NA	NA	NA	NA	NA	NA	NA	NA	2360
2	462691.5	1.839759848	1.810330826	2.719269358	2.971512656	1.937721176	2.018093434	2.597345617	2.11356177	1.7102219	1.422635419	10.22064213	13.36257262	6.379175852	8.726570868	2361
8	203574.5	1.42792214	1.822160545	1.783399907	2.097100055	1.961188983	1.744388376	1.779470257	1.596130951	1.808666016	1.85740648	3.981242463	4.925193514	3.017615107	3.735878916	2362
8	24389.5	1.15507614	1.239067576	1.797991304	2.549791898	1.912909226	1.986694402	1.834830202	1.734075033	1.207630565	1.48865673	1.547014276	2.544158567	1.465949665	2.117690115	2363
3	166328.5	1.332124544	1.714957867	1.784145254	1.665879171	1.925562593	1.606628037	1.568225948	1.751101248	1.814089804	1.659351533	2.052301561	2.138543807	1.934252253	1.793423749	2364
16	583273.5	1.579542021	1.646389607	2.295614414	1.859539656	1.666515238	1.574586137	1.023531814	1.32237753	1.511195219	1.589668366	3.071485367	2.685806331	2.819393878	2.161736126	2365
8	279586	1.152691265	1.264942295	2.832406458	3.027694039	1.737440204	2.206713026	1.783742344	1.692282791	1.466759601	1.189131436	8.063665819	13.99040181	7.22951429	10.54222765	2366
7	857236.5	1.282853169	1.4213306	2.390812564	2.131847672	2.664962917	1.851338031	1.357009413	1.639720436	2.359378954	1.67153378	3.190860729	4.190916444	3.337560086	2.783168423	2367
12	601172	1.69857806	2.14439015	1.847192125	2.291255368	1.420208406	1.790501119	1.451372979	1.73088995	1.316190953	1.67581992	5.196878434	5.664921748	3.845717134	4.007787465	2368
7	774477.5	1.597809821	1.593817662	2.74995574	1.915054884	1.69042454	1.804377398	1.391714234	2.004834475	2.00971717	1.561484043	4.969202402	4.549042669	3.9525208	3.232730593	2369
10	356036	1.281219863	1.595089608	1.785795046	2.075170546	1.502770139	1.492795331	1.283004437	1.47963381	1.1890303	1.475613733	4.95734383	5.351277335	5.135034492	4.690755235	2370
14	668129.5	1.789214466	1.475384639	3.337674319	2.413076995	3.607786616	1.84424631	1.725897801	2.06989502	1.67393076	1.45202539	4.869856363	4.287102309	4.352123344	3.337368007	2371
12	246966	1.435212813	1.579725652	2.747864091	3.064342362	3.264084453	2.998672951	1.705255585	1.860054	1.450666283	1.489224381	3.046415584	3.686452538	3.541408939	3.344602489	2372
12	798744.5	2.098284859	2.128109389	2.910166142	3.618255004	1.975594868	2.140525353	2.847582143	2.024016111	1.771626987	1.879433044	1.901187314	2.829938964	2.082799923	2.734872496	2373
15	908674.5	2.550737654	1.341216802	4.435202021	3.261250191	2.497074653	2.121490421	1.665075535	1.685284655	2.262856464	1.793053655	8.165285072	7.343290336	7.019312749	5.693422144	2374
12	671900.5	1.427165529	1.430419491	0.94974873	1.352768613	1.396251134	1.501092777	3.330644228	2.318578761	1.375862527	1.629306315	0.908010132	1.345210561	1.383509475	1.621910649	2375
15	250246.5	1.990395176	2.240775837	2.341346373	2.891275063	2.31389275	1.684587649	2.004381668	1.974913965	1.337126955	1.88871734	3.261777079	4.002983919	2.312409589	3.32132241	2376
12	211332.5	2.434272553	2.150740669	5.974024307	5.529439687	2.185489953	2.324063866	1.984886677	1.954775892	1.608010164	1.732328179	9.012448781	13.04324782	5.985968693	7.755941934	2377
NA	NA	NA	NA	NA	NA	NA	NA	NA	NA	NA	NA	NA	NA	NA	NA	2378
13	499951.5	1.823247712	1.703137998	3.092535924	3.430680395	2.272618857	2.393552974	1.641718411	1.861067081	1.537171069	1.465274923	2.504959352	3.134995713	1.722634311	2.58373329	2379
NA	NA	NA	NA	NA	NA	NA	NA	NA	NA	NA	NA	NA	NA	NA	NA	2380
NA	NA	NA	NA	NA	NA	NA	NA	NA	NA	NA	NA	NA	NA	NA	NA	2381
2	631132.5	2.106653072	1.842417964	2.905253307	2.745270686	1.685427492	2.083874431	2.052837496	1.635198086	1.732632441	1.522132701	3.5343587	3.429864627	2.684046463	2.659393308	2382
4	1105795.5	2.104022447	1.87468049	4.02733713	2.90812742	3.743661084	2.254728666	1.883424043	2.011862669	2.474341322	1.681664769	22.07619102	10.57067507	13.77325965	7.839477546	2383
12	833409.5	1.610313864	1.535872091	2.142213915	1.83760019	1.323917873	1.580002111	1.695980673	1.830463416	1.360350512	1.402701123	5.198062763	3.910726393	4.265120244	3.24731088	2384
16	472102.5	2.588062421	2.472953074	4.769352599	4.493408317	2.297612731	2.631273204	2.486825407	1.827997862	1.746552458	1.571084085	11.70030363	8.529741241	5.899921787	6.342246492	2385
5	204300	1.953481983	2.238293618	2.310763824	2.953957088	1.810800108	2.100882034	2.867708763	2.353620997	1.668762187	1.74850042	8.307646381	10.95132462	6.654990962	11.07373479	2386
10	184714.5	1.466426422	1.472267892	2.527611803	2.047140092	1.492296239	1.59982077	1.877873588	1.690116797	1.350857939	1.359789771	2.921087666	2.25847241	2.356827319	2.453918516	2387
10	511159.5	1.900160643	2.043576528	2.595110442	2.574878251	0.997418446	1.431723124	2.300134912	1.861241887	2.035084739	1.693606494	5.563782586	4.883615053	3.196834794	3.485202549	2388
16	141952	1.170317997	1.282514007	2.23011431	1.936443099	1.884664239	1.67674839	2.270861248	1.992110685	1.96224589	1.684917534	11.39669414	6.582289866	8.230704849	5.699227266	2389
1	10270.5	2.552704223	2.373879938	3.244385526	3.287575969	2.430798406	2.576029073	1.829771505	1.961369684	2.342403034	2.042787052	8.12949377	6.622678169	4.304455338	5.811376337	2390
10	629767.5	2.907363493	2.341647959	4.221062151	4.124726958	2.694029961	3.528864162	3.033831966	1.919954591	2.353027382	1.968803327	5.657909912	6.254940143	4.423091158	4.609489497	2391
NA	NA	NA	NA	NA	NA	NA	NA	NA	NA	NA	NA	NA	NA	NA	NA	2392
14	585026.5	1.842429412	1.992350307	3.224198573	3.821503678	2.116755911	2.238824748	1.298791639	1.667937428	1.6613751	1.693177419	6.247557321	5.116311497	4.50363691	3.6315784	2393
4	817254.5	1.725401454	1.558023398	1.913584903	1.651487403	1.348575053	1.263650249	1.586127343	1.628920703	1.34557383	1.267641239	4.497190731	3.846368393	5.121588447	3.569661418	2394
9	251424.5	1.765832175	1.90340539	3.492151178	3.125476669	2.48671315	2.548495991	1.90753823	1.724706131	2.270804758	1.987496688	9.194493731	8.801293299	4.727368315	4.931859161	2395
4	584346.5	2.176078403	2.094927762	3.748642404	3.343531801	2.079335279	1.71728443	2.874238256	2.210760927	1.632266769	1.747727602	3.139293733	2.346340952	3.74177448	2.572890054	2396
2	323956.5	3.201325184	2.393550444	9.225968713	7.118387994	5.817226213	3.825695756	2.148942547	1.791148219	1.818684275	2.005488959	15.1561538	8.290070543	9.161944381	6.080701628	2397
NA	NA	NA	NA	NA	NA	NA	NA	NA	NA	NA	NA	NA	NA	NA	NA	2398
NA	NA	NA	NA	NA	NA	NA	NA	NA	NA	NA	NA	NA	NA	NA	NA	2399
10	687828.5	1.356966064	1.488649846	1.71803752	2.05953408	1.874275375	1.839727914	1.85114411	2.027229291	1.500913072	1.52007232	1.50213987	1.364501292	1.51903478	1.605892762	2400
8	14460.5	1.213845274	1.076484926	1.348423555	1.300588501	1.477861397	1.86347166	1.355434953	1.582028908	1.716042867	1.621227631	1.779699609	3.015224059	1.623832884	2.049538246	2401
12	426176.5	1.850959404	1.863012867	1.435924474	2.115730335	1.117194033	1.490724635	3.117916291	1.717249556	2.169762771	1.74326453	1.786536811	1.930921683	1.210879284	1.619657573	2402
NA	NA	NA	NA	NA	NA	NA	NA	NA	NA	NA	NA	NA	NA	NA	NA	2403
12	332026.5	1.218564421	1.183876978	1.087605854	1.188441759	1.529197877	1.448825132	1.311739735	1.782267431	1.708191181	1.276980937	1.455656118	1.033874943	0.957305718	0.765796529	2404
NA	NA	NA	NA	NA	NA	NA	NA	NA	NA	NA	NA	NA	NA	NA	NA	2405
8	165660.5	1.519492718	1.506893585	1.244274652	1.341580718	1.257875467	1.50659458	1.936693076	2.106309812	1.793901582	1.663419365	1.287867698	1.101260448	0.708537283	0.87314935	2406
4	974198.5	1.563694464	1.401470787	0.954195065	1.050733369	1.171851813	1.658169253	1.18288067	1.568726437	1.884059582	1.774767596	1.72034496	1.452594921	1.00213062	1.396692242	2407
4	644082.5	2.004248484	1.906767687	3.762090509	3.438191727	2.615454971	2.836228742	1.505959376	1.481049486	1.60152369	1.875764868	5.079049208	4.70530097	4.832613474	3.756131055	2408
13	905532.5	1.417695691	1.240081403	2.903597851	2.844256082	2.892738146	1.890988038	2.326818483	1.56165125	1.329665719	1.53589757	7.721450802	8.617815027	4.923403783	4.802483439	2409
2	12459.5	1.800042408	1.99281037	1.813580383	2.405022175	1.203328788	1.918105256	1.96685826	1.932897899	1.804199854	2.057147149	2.226351639	2.255278882	1.833376623	2.068461626	2410
5	294349	1.107628099	1.211752925	1.604577543	2.159818125	1.74798449	2.155557775	1.585624281	1.262860497	1.163416777	1.269871329	1.838515238	2.983524251	1.80581417	2.339237638	2411
16	242625.5	1.243713979	1.244607974	3.177700717	2.59539025	2.943513663	2.120209264	1.67527512	1.5978835	0.875039841	1.313890723	4.301384933	4.450605835	4.086110782	3.965688791	2412
7	758502.5	1.312018974	1.167806978	0.878105279	1.20889401	1.492323862	1.272323669	1.782334913	1.71201602	1.109141116	1.080637572	0.906231298	1.051239924	0.660577944	1.121288269	2413
15	124943.5	1.203135137	1.235416407	1.264307634	1.886983668	1.602448998	2.040062368	2.132461627	1.769648298	1.423567898	1.286970631	1.651402619	2.482975449	1.329178827	1.909895512	2414
12	520585.5	1.95589148	1.725135809	1.810979663	1.849510129	0.826824405	1.201043686	2.791392776	2.05737641	2.335558372	1.768384332	1.398417257	1.307370295	1.967953597	1.485327993	2415
8	50702.5	1.553285129	1.100416195	3.947830104	3.104486652	2.925997151	2.406376813	1.473083143	1.114375768	1.4220756	1.071377999	4.685507439	3.391284448	3.278054932	2.348388585	2416
10	219126.5	1.225319054	1.256567783	1.089389372	1.389663148	1.203264338	1.236044913	1.530505753	1.621365881	1.721715787	1.410493908	4.786633988	3.739516265	3.082208045	2.927652559	2417
13	682532	1.041583678	1.178443972	1.009085116	1.454589058	1.22431901	1.515356938	2.229075497	1.942277377	1.289297473	1.47078187	1.725987652	2.163368631	1.452367908	1.76859789	2418
16	83072.5	0.879910588	1.098344471	3.036273782	3.35759036	1.794398252	2.477397456	1.351403715	1.609950703	0.940003915	1.036858726	2.870117717	3.90265452	2.884424288	3.513553093	2419
16	156875.5	1.198603216	1.207470078	1.216888155	1.293804	1.357035315	1.350603568	1.699462674	1.604289991	1.587323932	1.406685015	1.857707263	1.735079785	1.703910019	1.675175811	2420
NA	NA	NA	NA	NA	NA	NA	NA	NA	NA	NA	NA	NA	NA	NA	NA	2421
16	269199.5	0.976349979	0.97521764	0.739717546	0.922545411	1.318510112	1.102823352	1.622642928	1.649564738	1.084623238	1.079365017	0.910818715	1.053557834	0.831224926	1.041817822	2422
3	175671.5	1.065519299	1.517182424	1.231807875	1.387089069	1.329358117	1.492167672	1.290640825	1.586994999	0.932236712	1.31298946	1.3214542	1.201438025	1.295614154	1.399946509	2423
15	348343.5	1.296554494	1.332597692	1.360029099	1.28475494	1.411747319	1.443904471	1.769536475	1.712727797	2.417879668	2.017967157	2.316701531	2.89042848	2.233477392	2.636664682	2424
15	401944.5	1.720807692	1.4565899	1.702859879	1.531465366	1.154695361	1.231642948	1.804003671	1.586378813	1.327798177	1.430384109	1.672121402	1.611179634	1.848576518	1.58514347	2425
12	182299.5	2.754821141	2.526188389	8.390637256	7.170218169	6.694130106	4.085263612	2.154130515	1.95411844	2.469807615	2.192351607	9.78840802	8.151705555	7.562403718	5.445296251	2426
16	88049.5	1.582355124	1.664184092	5.757656351	4.80396253	3.224081933	3.082238939	1.92689389	1.914858047	1.893100457	1.462294692	5.445739678	4.537332798	5.122064844	3.737580568	2427
4	1399727.5	1.441874792	1.673647547	4.190337937	4.202044334	1.743477917	1.992275434	1.768108266	2.039786279	1.591529824	1.70251277	3.308948959	4.134649754	3.857718511	4.378312362	2428
10	240172.5	1.44420657	1.409732076	1.606033684	2.308536241	1.00156625	1.787219297	2.245350277	1.940224698	1.122724353	1.020123774	3.522495131	5.027989295	2.847134425	4.2548855	2429
4	1519380.5	1.286923017	1.236031878	0.954447869	1.264775835	0.886862496	1.375403357	2.090324018	2.006781762	2.066450536	1.953680735	1.125942816	1.690220198	1.025215116	1.599141579	2430
14	470132	2.004350812	1.749565596	4.262762814	3.629591867	3.556203154	2.420520871	1.448336266	1.722584875	1.585804609	1.686669168	4.009417544	3.168010069	3.212484647	2.719393552	2431
16	287691.5	1.137544203	1.294483042	1.366405212	1.543777057	1.567456174	1.43790077	1.681687971	1.750851318	1.388504381	1.469675034	9.544382697	12.10197175	7.39336805	7.792182078	2432
9	79323.5	1.247561587	1.251161397	1.601718767	2.069934596	1.792798737	1.694088092	4.539090941	3.594640433	1.455443291	1.374167479	1.109704899	1.23474791	1.602360339	1.540269212	2433
2	147754.5	1.342502534	1.608542812	3.054740925	3.280522423	4.582186535	3.121745665	1.382555639	1.906193554	1.84135095	1.666117087	10.01788696	10.28723423	5.434254091	5.153032359	2434
10	329746.5	1.777742577	1.73978043	2.823154004	2.29890833	1.90688492	2.028693195	1.439561639	1.902533133	1.683203475	1.594168059	5.553295255	5.006897872	5.052474254	3.890604427	2435
12	384372.5	1.820661485	1.674781411	2.648895497	2.385883959	2.173841526	2.121438349	1.762917265	1.914017568	1.679295087	1.647055541	1.49540081	1.506114593	1.387149229	1.485525364	2436
5	291893.5	1.2040783	1.360723617	3.108519312	2.524373528	2.489818215	2.255036788	1.384258566	1.505821439	1.2965951	1.454491998	4.515866947	3.048968053	2.717239381	2.296413042	2437
16	157963	1.274488991	1.202595415	1.488592424	1.28697858	1.358101761	1.328694168	1.745786333	1.629143128	1.43112875	1.390065496	1.319114962	1.612263418	1.872514669	1.610062342	2438
13	418174.5	1.55584252	1.892347297	1.95500471	2.463238205	1.728169286	1.878667441	2.23966242	2.025279452	1.652263028	1.751208598	1.326577906	1.678368361	1.648321231	1.780364523	2439
2	608291	1.227254554	1.481855257	2.158356981	2.082044573	1.47583271	1.744002128	1.90285526	1.803295381	1.212578436	1.321057857	1.206841482	1.549090743	1.546833244	1.860225119	2440
2	184276.5	2.033853436	1.814616228	2.394097236	2.655035353	1.558855481	1.93094238	1.625391802	1.643070734	1.896516134	1.610022672	3.460203376	3.618259457	3.265114122	2.88861549	2441
14	330946.5	1.229344524	1.118058607	1.291984672	1.422962982	1.438947297	1.399010766	1.201836256	1.462898785	1.108134071	1.225051597	2.102415862	2.703875177	2.596087405	2.200961573	2442
15	265944.5	3.531158089	3.351242029	5.785007416	7.186114946	3.120796411	3.914441306	2.018814907	1.806754524	2.159323286	2.047003156	18.94245551	23.80099068	11.19851871	13.97730852	2443
15	888611.5	2.145166514	1.725500238	3.756871957	3.23801892	2.0772992	1.891789682	1.827597409	2.069004257	2.215206404	1.635168448	3.71430009	3.277613704	4.410340997	3.29643184	2444
4	248496.5	1.259736968	1.259100482	1.021653591	1.311226642	1.331457945	1.198971052	1.375507732	1.576480711	1.63160056	1.237004965	3.606107824	3.117882593	3.60483715	2.644693547	2445
9	276508.5	1.177738106	1.453203306	5.412745679	4.234814414	3.083369855	2.910539277	1.00947338	1.162121096	1.05141807	1.22279273	7.126820361	6.137574603	4.094917526	3.686622738	2446
10	45526.5	1.249162198	1.322605731	1.259829195	1.451754358	2.152556296	1.736923773	1.541077925	1.761845063	1.37966194	1.474343435	1.131692246	1.438813405	0.67205421	1.286922153	2447
15	257608.5	1.061491353	1.277069718	1.081843171	1.433050999	0.959060898	1.329967124	1.348638142	1.536948626	1.032979267	1.088781517	0.828318494	1.233772857	1.165324439	1.383430028	2448
12	366938	1.786593898	1.742589579	1.52616891	2.362991601	2.557174335	2.456870013	1.721374931	1.92982028	1.817412654	1.731599649	1.393645207	2.099101826	1.523810248	1.702863548	2449
16	427637	2.0778967	2.102074181	3.407789123	3.766654876	2.82763605	2.959192299	2.598778462	1.690949901	1.502858483	1.528137658	5.033207753	7.288407184	4.382158366	6.755271246	2450
6	233824.5	2.721931046	2.329844481	7.790155008	5.035640707	6.717305587	4.013045931	2.208208071	2.22871345	2.063831011	1.738052882	9.243919331	6.002742995	6.878113565	4.045931491	2451
5	45246.5	1.294090423	1.21286783	2.465918662	2.304022265	2.757786917	2.270907244	1.402649274	1.272317122	1.527523295	1.641552352	6.475693659	9.733297125	3.444307182	5.151807542	2452
10	172202.5	3.290082809	3.044126466	9.565566867	8.910679635	5.902614324	5.237790612	1.235105184	1.597656769	2.025863649	1.773666035	96.56569505	89.67738413	72.9096764	63.11844437	2453
14	244138.5	1.0501777	1.137022911	1.323362346	1.645045111	1.235269502	1.42884345	1.896860792	1.892869149	1.075648085	1.111466052	0.988234795	1.189756761	1.049378401	1.494231198	2454
NA	NA	NA	NA	NA	NA	NA	NA	NA	NA	NA	NA	NA	NA	NA	NA	2455
13	191657	1.340059247	1.687904339	2.638403422	2.576360715	3.269829245	3.02034347	2.208995762	2.274961619	1.57029697	1.941108866	3.981176771	5.034108189	3.928150169	4.154382585	2456
4	82545	1.133939341	1.306156164	2.075728146	2.274305831	1.198021897	1.537270428	1.877706897	1.856890717	1.305794952	1.509968898	9.499297259	7.982563766	6.064800476	4.926217244	2457
14	111781	1.17328475	1.292415713	1.96738201	2.733356142	1.60251585	2.111060703	1.309340262	1.65659974	1.453791347	1.350887749	7.41284462	9.438389358	5.43739662	6.642304705	2458
NA	NA	NA	NA	NA	NA	NA	NA	NA	NA	NA	NA	NA	NA	NA	NA	2459
1	158354	2.671333546	3.315594527	3.478306798	3.697486484	2.187548624	2.282591934	1.560856212	1.781421452	3.855222056	4.065547727	1.428186373	1.527229965	1.622376929	1.797406296	2460
13	39669	1.526511169	1.552573695	3.251353032	4.031778552	1.701184573	2.634939976	1.458151183	1.860959744	1.491222294	1.521242303	8.030022852	22.56988892	6.159395119	11.26333394	2461
2	209150.5	2.084224958	2.13115378	2.061711372	2.171266973	1.660502244	1.752272837	1.972280048	1.754050596	2.494384944	2.223732928	4.044313945	4.480190319	4.025885455	3.428039397	2462
10	450152.5	1.256612008	1.947455887	1.383299991	1.578250213	1.290494233	1.277354417	1.688242785	1.569622022	1.765965922	2.183310789	0.862179902	1.359245037	1.061185387	1.50411877	2463
14	270474	1.150637655	1.100314905	1.461223551	1.340360227	1.253571323	1.266505908	2.361330684	1.994178625	1.198702039	1.137376334	1.422328433	1.867500219	1.880689043	1.823212974	2464
NA	NA	NA	NA	NA	NA	NA	NA	NA	NA	NA	NA	NA	NA	NA	NA	2465
NA	NA	NA	NA	NA	NA	NA	NA	NA	NA	NA	NA	NA	NA	NA	NA	2466
13	103233.5	0.957676063	1.027463448	1.653394206	2.581716953	1.570323526	2.088985661	1.903289344	1.303012896	1.095867545	1.065160681	5.112229862	5.276583524	2.598087534	3.465671524	2467
16	147917	1.724855307	1.404503452	3.253667684	2.819840353	1.684131752	1.921864849	1.400032951	1.451053833	1.607273684	1.425125573	3.679560687	2.471587311	2.775238323	2.289806993	2468
4	1277992.5	1.200595867	1.569627231	3.500256816	3.939036445	1.850438486	2.398397645	1.831895756	1.295759908	1.250263886	1.363139365	16.58222383	13.71213035	14.1611346	11.64386845	2469
15	155964.5	1.018727	1.183816329	1.685131867	1.910611984	1.223931101	1.785259786	1.833240058	1.692697617	1.147934089	1.392071614	3.782282004	4.561436278	3.021537817	4.016640845	2470
[truncated: 7,404,007 more chars]
